# Supplementary material for: Microarray-Based Maps of Copy-Number Variant Regions in European and Sub-Saharan Populations
Source: PLoS One. 2010 Dec 16;5(12):e15246. doi: 10.1371/journal.pone.0015246 (PMC3002949; doi:10.1371/journal.pone.0015246)
Supplement: Table S1 — (XLSX) [file pone.0015246.s003.xlsx]

## Sheet: CP_vs_DGV
Chr	Start	Stop	Num_DGV_CNVs	CNV_count_CNVR_map		CNVR_length
chr1	51598	346405	31	45		294807
chr1	1490804	1677547	14	79		186743
chr1	12760427	13744529	137	78		984102
chr1	16024214	16054232	4	23		30018
chr1	16217251	16262989	19	9		45738
chr1	16686508	17134834	127	228		448326
chr1	22182461	22230852	11	24		48391
chr1	25455216	25589952	31	164		134736
chr1	34861071	34886855	16	163		25784
chr1	49625745	49774834	1	6		149089
chr1	72519121	72595424	37	517		76303
chr1	103900175	104105162	35	251		204987
chr1	105814277	105938436	28	209		124159
chr1	108512791	108787720	46	9		274929
chr1	110020531	110054653	21	157		34122
chr1	111161258	111195028	28	177		33770
chr1	112487872	112507741	13	130		19869
chr1	119730965	119956321	21	5		225356
chr1	146395960	148068057	142	310		1672097
chr1	150793267	150863995	30	306		70728
chr1	150953682	151047146	23	150		93464
chr1	153442281	153467688	11	44		25407
chr1	159745160	159905154	26	21		159994
chr1	167500598	167522026	11	112		21428
chr1	173061601	173075228	13	94		13627
chr1	186972380	187388340	18	5		415960
chr1	194994473	195206342	64	260		211869
chr1	197373847	197382500	6	10		8653
chr1	221686357	221711984	3	7		25627
chr1	246672375	246885106	44	276		212731
chr10	67861815	68078648	17	17		216833
chr10	6697781	6704733	9	14		6952
chr10	20890118	20893540	25	13		3422
chr10	24412311	24425378	3	135		13067
chr10	27265910	27275840	5	22		9930
chr10	45509533	47799776	187	345		2290243
chr10	48871826	49033015	14	7		161189
chr10	54595324	54618571	5	71		23247
chr10	56260898	56366074	6	4		105176
chr10	58181450	58206069	16	110		24619
chr10	58513662	58541603	7	23		27941
chr10	61034080	61036501	10	12		2421
chr10	66968607	67006494	25	71		37887
chr10	67742090	67779344	8	16		37254
chr10	81053880	81619836	41	31		565956
chr10	82871310	82884449	4	28		13139
chr10	88886418	89136979	31	40		250561
chr10	124324003	124347716	22	9		23713
chr10	135064334	135356694	102	77		292360
chr11	25143560	26116026	64	121		972466
chr11	3369763	3633672	11	10		263909
chr11	4193285	4341373	23	94		148088
chr11	4760556	4866960	3	4		106404
chr11	4918094	5190397	30	296		272303
chr11	5734586	5772861	22	248		38275
chr11	7769616	7788834	15	7		19218
chr11	18891410	18936569	37	273		45159
chr11	49656143	49982562	18	61		326419
chr11	50095226	50952948	32	52		857722
chr11	55116036	55366259	84	229		250223
chr11	58547570	58625799	20	17		78229
chr11	81175086	81226406	23	98		51320
chr11	97653621	97718006	1	5		64385
chr11	106734974	106744338	9	34		9364
chr11	133657240	134235880	80	19		578640
chr12	33185174	34745765	118	162		1560591
chr12	8248774	8475939	42	21		227165
chr12	36144018	37507359	59	39		1363341
chr12	726126	755455	10	130		29329
chr12	7861988	8022225	54	46		160237
chr12	9466910	9626237	21	354		159327
chr12	11394393	11446278	37	288		51885
chr12	12421340	12438026	11	24		16686
chr12	27532181	27551021	14	126		18840
chr12	27986011	28001616	4	17		15605
chr12	30126546	30136047	7	58		9501
chr12	31124237	31308658	55	53		184421
chr12	31517999	31801175	16	6		283176
chr12	55621748	55663776	10	4		42028
chr12	62117352	62431572	32	41		314220
chr12	69107359	69182623	19	6		75264
chr12	89015800	89016205	5	35		405
chr12	98303639	98322865	16	101		19226
chr12	98497676	98554753	3	23		57077
chr12	128056875	128082614	2	4		25739
chr12	130297897	130391708	33	29		93811
chr12	130698537	130710149	18	57		11612
chr13	18861274	19515340	15	23		654066
chr13	17924949	18324562	30	22		399613
chr13	22527150	22536494	7	51		9344
chr13	31429015	31438047	17	104		9032
chr13	36968044	37013110	19	109		45066
chr13	56591455	56876668	74	315		285213
chr13	57488282	57500053	3	18		11771
chr13	63152857	63303323	10	25		150466
chr13	68140080	68168693	16	112		28613
chr14	105508132	106356482	205	544		848350
chr14	18072124	19497453	145	301		1425329
chr14	20415547	20495188	16	64		79641
chr14	23493422	23583757	22	32		90335
chr14	25853743	25854753	4	5		1010
chr14	45786713	46066057	8	11		279344
chr14	47293793	47356338	2	16		62545
chr14	69083505	69102579	7	18		19074
chr14	73062525	73126284	32	46		63759
chr14	85351156	85385888	7	24		34732
chr14	105079225	105295569	72	36		216344
chr15	21655133	22426562	109	231		771429
chr15	29753931	30702897	109	130		948966
chr15	18276341	21038987	327	687		2762646
chr15	21192955	21266315	17	27		73360
chr15	21603134	21622602	7	51		19468
chr15	28157206	28886918	75	81		729712
chr15	32466069	32650015	87	157		183946
chr15	41621610	41811782	22	34		190172
chr15	51671633	53723214	35	14		2051581
chr15	54569251	54600698	12	101		31447
chr15	74665417	74690251	14	277		24834
chr15	84309963	84323217	2	5		13254
chr15	99903123	100286563	36	21		383440
chr16	68533534	68839279	52	33		305745
chr16	1260594	1509406	24	5		248812
chr16	14742568	15324011	53	29		581443
chr16	16237991	16788611	26	36		550620
chr16	18459088	18690675	11	15		231587
chr16	19848764	19878826	9	176		30062
chr16	20420282	20441142	16	32		20860
chr16	31656954	33919669	202	304		2262715
chr16	34054852	35140727	67	138		1085875
chr16	54341931	54428636	17	115		86705
chr16	72894537	73064557	22	5		170020
chr16	76485462	77151672	36	176		666210
chr16	77810008	77837166	2	8		27158
chr16	88204289	88633227	14	7		428938
chr17	40929917	42143377	140	511		1213460
chr17	18229719	18450883	14	364		221164
chr17	19435409	19479350	14	46		43941
chr17	22987041	23100753	6	5		113712
chr17	31411744	31653809	63	250		242065
chr17	36457239	36476332	9	11		19093
chr17	36666936	36687067	13	187		20131
chr17	36764438	36790200	22	63		25762
chr17	51514043	51531403	14	90		17360
chr17	77796001	78389596	17	9		593595
chr18	36511731	36523810	9	138		12079
chr18	38303048	38314993	3	97		11945
chr18	40228013	40232623	7	4		4610
chr18	56250405	56277513	4	22		27108
chr18	61350076	61360273	6	53		10197
chr18	61872559	61879424	11	27		6865
chr18	63103850	63122317	12	99		18467
chr18	63449238	63466327	13	15		17089
chr18	64888410	64909977	27	55		21567
chr19	6841150	7059063	22	9		217913
chr19	20374803	20518462	35	176		143659
chr19	24167289	24279522	10	58		112233
chr19	40355614	40356423	12	10		809
chr19	40537990	40553688	15	62		15698
chr19	41497545	41539338	14	5		41793
chr19	46016844	46086176	23	73		69332
chr19	47907168	48538234	118	248		631066
chr19	56819083	56840009	20	118		20926
chr19	58010916	58063530	22	13		52614
chr19	58208894	58244247	14	19		35353
chr19	59408652	59539399	57	104		130747
chr19	59919691	60071468	59	104		151777
chr2	97073443	97645482	43	66		572039
chr2	3677504	3965126	9	5		287622
chr2	4181062	4207937	11	139		26875
chr2	14619800	14627543	12	46		7743
chr2	24452677	24467063	12	39		14386
chr2	34048167	34178841	2	4		130674
chr2	34552819	34594531	12	138		41712
chr2	35672438	35945662	27	24		273224
chr2	36185341	36193058	12	15		7717
chr2	41090689	41104782	32	83		14093
chr2	52534707	52635046	18	147		100339
chr2	52764366	53023133	3	8		258767
chr2	55176399	55183854	5	10		7455
chr2	57638382	57684603	0	6		46221
chr2	77826561	77850393	9	7		23832
chr2	82050456	82228739	7	11		178283
chr2	86974006	88092105	80	46		1118099
chr2	89166437	91458970	157	190		2292533
chr2	106246527	106251789	9	70		5262
chr2	123196369	123200401	11	5		4032
chr2	129353491	129356799	9	56		3308
chr2	130479362	130874329	32	16		394967
chr2	132436020	133075059	70	23		639039
chr2	146578285	146594276	16	227		15991
chr2	180117715	180138797	12	130		21082
chr2	194620699	194698091	5	6		77392
chr2	208058871	208068041	15	58		9170
chr2	221793857	221798933	0	10		5076
chr2	232912603	233020695	8	9		108092
chr2	242564139	242738129	63	67		173990
chr20	1498334	1547078	37	262		48744
chr20	14676567	14847804	36	19		171237
chr20	16610218	16618759	0	13		8541
chr20	28034013	28165872	22	38		131859
chr20	52070481	52101533	16	89		31052
chr20	62384265	62426597	15	31		42332
chr21	9758742	10197783	86	20		439041
chr21	13347760	14262410	63	55		914650
chr21	20151492	20261725	6	7		110233
chr21	22568394	22591163	11	52		22769
chr21	23318329	23382917	15	29		64588
chr21	23409137	23562666	4	6		153529
chr21	27373241	27382646	2	20		9405
chr21	43646685	43667051	14	13		20366
chr22	19265469	20175355	61	70		909886
chr22	14432528	15063416	57	101		630888
chr22	17035860	17386984	53	35		351124
chr22	20503533	20903987	54	12		400454
chr22	22613016	22731529	59	220		118513
chr22	23957999	24338103	71	87		380104
chr22	37681412	37760401	14	90		78989
chr22	41214847	41309995	15	67		95148
chr22	47738524	48465438	36	5		726914
chr3	260287	1403398	52	42		1143111
chr3	1795234	1957655	14	41		162421
chr3	3938543	4244031	44	30		305488
chr3	5231169	5436007	3	6		204838
chr3	25804851	25885171	4	19		80320
chr3	37952421	37963740	11	80		11319
chr3	46764179	46855006	20	110		90827
chr3	52998251	53020965	16	83		22714
chr3	65160889	65191621	23	88		30732
chr3	68803535	68832041	19	111		28506
chr3	81962232	85653251	67	16		3691019
chr3	89477282	89510199	11	65		32917
chr3	97767773	97808697	2	10		40924
chr3	100420474	100436451	6	122		15977
chr3	131213389	131379066	23	171		165677
chr3	150445295	150460588	14	69		15293
chr3	152990526	153038421	6	22		47895
chr3	163620294	163629600	13	39		9306
chr3	163985816	164111373	31	284		125557
chr3	177365649	177437695	19	29		72046
chr3	190842972	190857051	24	118		14079
chr3	194360596	194365597	17	142		5001
chr3	196722113	196987753	48	243		265640
chr3	198788676	198799512	13	33		10836
chr3	198957479	199380515	45	23		423036
chr4	188720189	190688583	149	35		1968394
chr4	68927029	69378740	27	182		451711
chr4	2281	111562	26	55		109281
chr4	3844694	4249944	21	21		405250
chr4	8775443	9407710	67	95		632267
chr4	9802525	9848395	23	455		45870
chr4	9999220	10009766	23	75		10546
chr4	34441205	34520132	24	312		78927
chr4	48788543	49004611	51	7		216068
chr4	49197923	49353369	28	14		155446
chr4	63823873	63842918	8	5		19045
chr4	64349632	64421266	22	55		71634
chr4	70149044	70354069	31	313		205025
chr4	78001384	78010550	11	7		9166
chr4	87194086	87219245	8	94		25159
chr4	104414900	104468854	15	55		53954
chr4	115361981	115412093	23	189		50112
chr4	116380512	116400004	17	90		19492
chr4	122501423	122504765	8	139		3342
chr4	138308997	138314571	10	82		5574
chr4	144934799	145270073	45	72		335274
chr4	151883888	152291338	24	56		407450
chr4	153008843	153014150	9	51		5307
chr4	161254096	161290239	27	31		36143
chr4	168935803	169229016	28	15		293213
chr4	172611459	172618528	17	35		7069
chr4	173224402	173234084	14	119		9682
chr4	179119914	179133352	4	30		13438
chr5	100804098	101592010	16	20		787912
chr5	45413035	46425030	52	88		1011995
chr5	706581	928018	71	270		221437
chr5	9951962	9982909	9	24		30947
chr5	12722547	12816390	4	16		93843
chr5	12853889	13068324	9	135		214435
chr5	15767022	15916332	10	130		149310
chr5	17494627	17783807	62	72		289180
chr5	24811454	24817585	2	8		6131
chr5	57988343	57995955	5	95		7612
chr5	70290651	70427009	44	25		136358
chr5	104230541	104413252	9	7		182711
chr5	106086767	106288520	8	28		201753
chr5	117416321	117432239	21	44		15918
chr5	120324392	120496706	7	7		172314
chr5	140197978	140234302	17	64		36324
chr5	150182398	150258102	13	50		75704
chr5	151443310	151566244	8	111		122934
chr5	155404633	155436983	12	88		32350
chr5	177312096	177334115	6	27		22019
chr5	180291682	180460061	41	135		168379
chr6	66401870	66529386	13	75		127516
chr6	67775299	68904228	30	12		1128929
chr6	202353	327897	20	76		125544
chr6	26789900	27070913	54	35		281013
chr6	29944615	30045290	64	83		100675
chr6	31373241	31417903	51	48		44662
chr6	32556076	32743274	121	25		187198
chr6	52731078	52780902	6	5		49824
chr6	61987979	62300098	17	7		312119
chr6	67058797	67107923	23	134		49126
chr6	74648586	74658138	17	111		9552
chr6	77070276	77084501	10	5		14225
chr6	77474189	77517792	16	203		43603
chr6	78893553	79108671	84	378		215118
chr6	81328015	81351822	9	67		23807
chr6	93630726	93635351	16	116		4625
chr6	95423513	95736740	9	16		313227
chr6	103824842	103893288	24	206		68446
chr6	110501206	110522121	3	21		20915
chr6	124275905	124278434	2	7		2529
chr6	124477640	124516046	12	20		38406
chr6	140821231	141140697	4	5		319466
chr6	162462469	162956213	44	20		493744
chr6	167837455	168354846	40	20		517391
chr7	64231500	65327168	70	29		1095668
chr7	13069427	13190898	9	15		121471
chr7	157950521	158198615	9	9		248094
chr7	52911	209374	42	51		156463
chr7	3331528	3584887	19	20		253359
chr7	4316212	4498403	14	25		182191
chr7	5752525	5860493	7	5		107968
chr7	8925485	9196407	16	8		270922
chr7	53423097	53558241	14	18		135144
chr7	61067916	62516998	106	66		1449082
chr7	63404415	63912686	5	5		508271
chr7	75910527	76445231	87	54		534704
chr7	97223509	97244997	13	32		21488
chr7	109195261	109250485	15	117		55224
chr7	110705949	111182626	32	40		476677
chr7	125826950	125846009	19	66		19059
chr7	133421147	133466031	13	218		44884
chr7	141404060	141445629	42	121		41569
chr7	141688428	141722145	31	306		33717
chr7	142142146	142179754	31	212		37608
chr7	143501438	143720412	49	193		218974
chr7	158778642	158819765	15	21		41123
chr8	3564930	4891528	117	220		1326598
chr8	16241562	16754911	43	122		513349
chr8	2112973	2570605	97	54		457632
chr8	6813086	8638121	211	315		1825035
chr8	21254	439294	41	8		418040
chr8	5575331	5596229	25	118		20898
chr8	6199316	6243941	5	5		44625
chr8	11914604	12622461	100	436		707857
chr8	15444159	15457818	13	29		13659
chr8	15929497	15988678	7	7		59181
chr8	17431953	17578855	9	7		146902
chr8	18805667	19041040	14	27		235373
chr8	25002885	25047152	20	140		44267
chr8	34951559	34977098	1	12		25539
chr8	39344897	39523161	29	198		178264
chr8	40301274	40314796	14	130		13522
chr8	46966699	47862427	66	7		895728
chr8	51194564	51195976	15	28		1412
chr8	53440862	54050485	9	8		609623
chr8	72377865	72379153	11	8		1288
chr8	73394842	73503933	5	7		109091
chr8	85414220	85433500	12	95		19280
chr8	96892481	96934326	5	16		41845
chr8	102052370	102065051	4	4		12681
chr8	102682255	102715235	6	44		32980
chr8	112363455	112370428	9	14		6973
chr8	115700470	115734562	11	183		34092
chr8	135120211	135135890	6	28		15679
chr8	144776300	144778951	11	27		2651
chr8	146128992	146268959	17	6		139967
chr9	30910	700684	106	106		669774
chr9	11513636	12316564	75	76		802928
chr9	43255666	44936428	109	352		1680762
chr9	5292095	5331593	7	13		39498
chr9	5375783	5397409	11	26		21626
chr9	6627145	6663830	10	4		36685
chr9	20649505	22339183	27	7		1689678
chr9	23351805	23363484	12	118		11679
chr9	24487684	24510194	12	61		22510
chr9	27185852	27281261	1	4		95409
chr9	28423220	28788036	20	12		364816
chr9	45805240	46324418	47	22		519178
chr9	67743271	69267842	75	99		1524571
chr9	71281087	71310097	17	14		29010
chr9	73869274	73886950	3	5		17676
chr9	134919550	134947261	9	8		27711
						98450243		255715

## Sheet: DGV_cnvs_in_CP
chr1	126044	127674	Conrad_et_al._(2009)	NimbleGen_custom_42M_oligo_array_CGH
chr1	1379	240156	Matsuzaki_et_al._(2009)	Custom_Affymetrix_oligonucleotide_arrays
chr1	1379	240156	Matsuzaki_et_al._(2009)	Custom_Affymetrix_oligonucleotide_arrays
chr1	1379	74474	Matsuzaki_et_al._(2009)	Custom_Affymetrix_oligonucleotide_arrays
chr1	1379	79347	Matsuzaki_et_al._(2009)	Custom_Affymetrix_oligonucleotide_arrays
chr1	17845	167209	Locke_et_al._(2006)	BAC_Array_CGH
chr1	17845	167209	Sharp_et_al._(2005)	BAC_Array_CGH
chr1	1794	115824	Perry_et_al._(2008)	Agilent_Custom_CGH_Arrays
chr1	25744	74474	Matsuzaki_et_al._(2009)	Custom_Affymetrix_oligonucleotide_arrays
chr1	25744	79347	Matsuzaki_et_al._(2009)	Custom_Affymetrix_oligonucleotide_arrays
chr1	30624	59855	Matsuzaki_et_al._(2009)	Custom_Affymetrix_oligonucleotide_arrays
chr1	307633	317900	Conrad_et_al._(2009)	Agilent_custom_oligo_CGH_array
chr1	307633	341778	Conrad_et_al._(2009)	NimbleGen_custom_42M_oligo_array_CGH
chr1	307633	461200	Conrad_et_al._(2009)	NimbleGen_custom_42M_oligo_array_CGH
chr1	307737	415038	Wong_et_al._(2007)	BAC_Array_CGH
chr1	311662	428408	Cooper_et_al._(2008)	Illumina_Human_1M_BeadChip
chr1	311662	456464	Cooper_et_al._(2008)	Illumina_Human_1M_BeadChip
chr1	311662	456464	Cooper_et_al._(2008)	Illumina_Human_1M_BeadChip
chr1	340394	393975	Conrad_et_al._(2009)	NimbleGen_custom_42M_oligo_array_CGH
chr1	346077	623339	Perry_et_al._(2008)	Agilent_Custom_CGH_Arrays
chr1	377	988150	Redon_et_al._(2006)	BAC_Array_CGH
chr1	45257	76166	Conrad_et_al._(2005)	Mendelian_inconsistencies
chr1	499	167231	Conrad_et_al._(2009)	NimbleGen_custom_42M_oligo_array_CGH
chr1	499	81454	Conrad_et_al._(2009)	NimbleGen_custom_42M_oligo_array_CGH
chr1	50109	74474	Matsuzaki_et_al._(2009)	Custom_Affymetrix_oligonucleotide_arrays
chr1	55871	68941	McCarroll_et_al._(2005)	Mendelian_inconsistencies
chr1	72568	82025	Conrad_et_al._(2009)	NimbleGen_custom_42M_oligo_array_CGH
chr1	75704	81830	Conrad_et_al._(2009)	NimbleGen_custom_42M_oligo_array_CGH
chr1	77296	79026	Conrad_et_al._(2009)	Agilent_custom_oligo_CGH_array
chr1	77309	98984	Conrad_et_al._(2009)	NimbleGen_custom_42M_oligo_array_CGH
chr1	77822	1008567	Redon_et_al._(2006)	Affymetrix_500K_EA_SNP_Mapping_Array
chr1	1314392	2014198	Redon_et_al._(2006)	BAC_Array_CGH
chr1	1452629	1683586	Redon_et_al._(2006)	Affymetrix_500K_EA_SNP_Mapping_Array
chr1	1483131	1637358	Locke_et_al._(2006)	BAC_Array_CGH
chr1	1530793	1531833	Conrad_et_al._(2009)	NimbleGen_custom_42M_oligo_array_CGH
chr1	1557744	1673566	Conrad_et_al._(2009)	Agilent_custom_oligo_CGH_array
chr1	1559807	1572317	Matsuzaki_et_al._(2009)	Custom_Affymetrix_oligonucleotide_arrays
chr1	1574409	1574409	Levy_et_al._(2007)	Sequencing
chr1	1609516	1720123	Iafrate_et_al._(2004)	BAC_Array_CGH
chr1	1610047	1674335	Perry_et_al._(2008)	Agilent_Custom_CGH_Arrays
chr1	1617778	1662463	McCarroll_et_al._(2008)	Affymetrix_SNP_6.0_Array
chr1	1619478	1674040	Korbel_et_al._(2007)	Paired_End_Mapping
chr1	1620857	1672045	Matsuzaki_et_al._(2009)	Custom_Affymetrix_oligonucleotide_arrays
chr1	1639310	1640649	Ahn_et_al._(2009)	Illumina_DNA_sequencing
chr1	702445	1697636	Perry_et_al._(2008)	Agilent_Custom_CGH_Arrays
chr1	12521755	13749642	Redon_et_al._(2006)	BAC_Array_CGH
chr1	12694222	12860137	Wong_et_al._(2007)	BAC_Array_CGH
chr1	12710993	13672044	Redon_et_al._(2006)	Affymetrix_500K_EA_SNP_Mapping_Array
chr1	12743457	12836482	Jakobsson_et_al._(2008)	Illumina_HumanHap550_BeadChip
chr1	12756840	12836483	Itsara_et_al._(2009)	Illumina_HumanHap300	_Illumina_HumanHap240S	_Illumina_HumanHap650Y	_Illumina_HumanHap550_BeadChips
chr1	12758455	12836483	Itsara_et_al._(2009)	Illumina_HumanHap300	_Illumina_HumanHap240S	_Illumina_HumanHap650Y	_Illumina_HumanHap550_BeadChips
chr1	12763195	12975525	Conrad_et_al._(2009)	NimbleGen_custom_42M_oligo_array_CGH
chr1	12764502	12820033	Conrad_et_al._(2009)	NimbleGen_custom_42M_oligo_array_CGH
chr1	12768450	12805683	McCarroll_et_al._(2008)	Affymetrix_SNP_6.0_Array
chr1	12769531	13065155	de_Smith_et_al._(2007)	Agilent_185k_CGH_Arrays/Agilent_Custom_CGH_Arrays
chr1	12769531	13388794	Perry_et_al._(2008)	Agilent_Custom_CGH_Arrays
chr1	12771612	12783660	Matsuzaki_et_al._(2009)	Custom_Affymetrix_oligonucleotide_arrays
chr1	12771612	12783660	Matsuzaki_et_al._(2009)	Custom_Affymetrix_oligonucleotide_arrays
chr1	12774624	12780146	Matsuzaki_et_al._(2009)	Custom_Affymetrix_oligonucleotide_arrays
chr1	12783336	12790824	McCarroll_et_al._(2005)	Mendelian_inconsistencies
chr1	12783336	12802740	Shaikh_et_al._(2009)	Illumina_HumanHap550_V1_BeadChip_
chr1	12783336	12802943	Itsara_et_al._(2009)	Illumina_HumanHap300	_Illumina_HumanHap240S	_Illumina_HumanHap650Y	_Illumina_HumanHap550_BeadChips
chr1	12783336	12834675	Shaikh_et_al._(2009)	Illumina_HumanHap550_V1_BeadChip_
chr1	12783336	12836482	Jakobsson_et_al._(2008)	Illumina_HumanHap550_BeadChip
chr1	12783336	12836482	Jakobsson_et_al._(2008)	Illumina_HumanHap550_BeadChip
chr1	12783336	12836483	Itsara_et_al._(2009)	Illumina_HumanHap300	_Illumina_HumanHap240S	_Illumina_HumanHap650Y	_Illumina_HumanHap550_BeadChips
chr1	12783336	12836483	Itsara_et_al._(2009)	Illumina_HumanHap300	_Illumina_HumanHap240S	_Illumina_HumanHap650Y	_Illumina_HumanHap550_BeadChips
chr1	12783336	12836483	Shaikh_et_al._(2009)	Illumina_HumanHap550_V1_BeadChip_
chr1	12783336	12836483	Shaikh_et_al._(2009)	Illumina_HumanHap550_V1_BeadChip_
chr1	12783336	12836483	Wang_et_al._(2007)	Illumina_HumanHap550_BeadChip
chr1	12783336	12836483	Wang_et_al._(2007)	Illumina_HumanHap550_BeadChip
chr1	12783336	13645076	Shaikh_et_al._(2009)	Illumina_HumanHap550_V1_BeadChip_
chr1	12788507	12836483	Shaikh_et_al._(2009)	Illumina_HumanHap550_V1_BeadChip_
chr1	12788507	12836483	Shaikh_et_al._(2009)	Illumina_HumanHap550_V1_BeadChip_
chr1	12789486	12836483	Shaikh_et_al._(2009)	Illumina_HumanHap550_V1_BeadChip_
chr1	12793128	13108493	Kidd_et_al._(2008)	Paired_End_Mapping
chr1	12793914	12802740	Shaikh_et_al._(2009)	Illumina_HumanHap550_V1_BeadChip_
chr1	12793914	12836483	Shaikh_et_al._(2009)	Illumina_HumanHap550_V1_BeadChip_
chr1	12802229	12817305	Conrad_et_al._(2009)	NimbleGen_custom_42M_oligo_array_CGH
chr1	12805914	12943957	Conrad_et_al._(2009)	NimbleGen_custom_42M_oligo_array_CGH
chr1	12811295	12814713	Perry_et_al._(2008)	Agilent_Custom_CGH_Arrays
chr1	12815837	12871344	Korbel_et_al._(2007)	Paired_End_Mapping
chr1	12817780	12856625	Conrad_et_al._(2009)	NimbleGen_custom_42M_oligo_array_CGH
chr1	12819466	12876076	Conrad_et_al._(2009)	NimbleGen_custom_42M_oligo_array_CGH
chr1	12826587	13093905	Kim_et_al._(2009)	Aglient_24M_aCGH
chr1	12826893	13583803	Sebat_et_al._(2004)	ROMA
chr1	12831824	12849694	McCarroll_et_al._(2008)	Affymetrix_SNP_6.0_Array
chr1	12833787	12836483	Itsara_et_al._(2009)	Illumina_HumanHap300	_Illumina_HumanHap240S	_Illumina_HumanHap650Y	_Illumina_HumanHap550_BeadChips
chr1	12834675	12836483	Shaikh_et_al._(2009)	Illumina_HumanHap550_V1_BeadChip_
chr1	12856900	12872603	Conrad_et_al._(2009)	NimbleGen_custom_42M_oligo_array_CGH
chr1	12858351	13068705	Kidd_et_al._(2008)	Paired_End_Mapping
chr1	12859736	13074208	Kidd_et_al._(2008)	Paired_End_Mapping
chr1	12870944	12922338	Conrad_et_al._(2009)	NimbleGen_custom_42M_oligo_array_CGH
chr1	12916165	12947378	Conrad_et_al._(2009)	NimbleGen_custom_42M_oligo_array_CGH
chr1	12938114	12943206	Matsuzaki_et_al._(2009)	Custom_Affymetrix_oligonucleotide_arrays
chr1	12938114	12946850	Matsuzaki_et_al._(2009)	Custom_Affymetrix_oligonucleotide_arrays
chr1	12938114	12946850	Matsuzaki_et_al._(2009)	Custom_Affymetrix_oligonucleotide_arrays
chr1	12939392	13064453	Perry_et_al._(2008)	Agilent_Custom_CGH_Arrays
chr1	12939570	12942373	Matsuzaki_et_al._(2009)	Custom_Affymetrix_oligonucleotide_arrays
chr1	12939879	12949756	Conrad_et_al._(2009)	NimbleGen_custom_42M_oligo_array_CGH
chr1	12942395	12948910	Conrad_et_al._(2009)	NimbleGen_custom_42M_oligo_array_CGH
chr1	12943574	12946850	Matsuzaki_et_al._(2009)	Custom_Affymetrix_oligonucleotide_arrays
chr1	12944302	12946850	Matsuzaki_et_al._(2009)	Custom_Affymetrix_oligonucleotide_arrays
chr1	12945128	12946850	Matsuzaki_et_al._(2009)	Custom_Affymetrix_oligonucleotide_arrays
chr1	12949873	12960269	Conrad_et_al._(2009)	NimbleGen_custom_42M_oligo_array_CGH
chr1	12959729	13300692	Sharp_et_al._(2005)	BAC_Array_CGH
chr1	12960285	12963621	Matsuzaki_et_al._(2009)	Custom_Affymetrix_oligonucleotide_arrays
chr1	12960285	12963621	Matsuzaki_et_al._(2009)	Custom_Affymetrix_oligonucleotide_arrays
chr1	12960285	12972343	Matsuzaki_et_al._(2009)	Custom_Affymetrix_oligonucleotide_arrays
chr1	12960285	12972343	Matsuzaki_et_al._(2009)	Custom_Affymetrix_oligonucleotide_arrays
chr1	12960319	12963366	Conrad_et_al._(2009)	NimbleGen_custom_42M_oligo_array_CGH
chr1	12968981	12972343	Matsuzaki_et_al._(2009)	Custom_Affymetrix_oligonucleotide_arrays
chr1	12969919	12975525	Conrad_et_al._(2009)	NimbleGen_custom_42M_oligo_array_CGH
chr1	12970282	12972343	Matsuzaki_et_al._(2009)	Custom_Affymetrix_oligonucleotide_arrays
chr1	12973411	12975525	Conrad_et_al._(2009)	NimbleGen_custom_42M_oligo_array_CGH
chr1	13025610	13142282	Conrad_et_al._(2009)	Agilent_custom_oligo_CGH_array
chr1	13045081	13046894	Matsuzaki_et_al._(2009)	Custom_Affymetrix_oligonucleotide_arrays
chr1	13045081	13046894	Matsuzaki_et_al._(2009)	Custom_Affymetrix_oligonucleotide_arrays
chr1	13066951	13093155	Perry_et_al._(2008)	Agilent_Custom_CGH_Arrays
chr1	13069429	13134947	Matsuzaki_et_al._(2009)	Custom_Affymetrix_oligonucleotide_arrays
chr1	13071335	13093673	Conrad_et_al._(2009)	Agilent_custom_oligo_CGH_array
chr1	13076386	13092065	Kidd_et_al._(2008)	Paired_End_Mapping
chr1	13081670	13249634	McCarroll_et_al._(2008)	Affymetrix_SNP_6.0_Array
chr1	13081767	13084251	Conrad_et_al._(2009)	Agilent_custom_oligo_CGH_array
chr1	13082358	13084889	Tuzun_et_al._(2005)	Paired_End_Mapping
chr1	13084311	13142282	Conrad_et_al._(2009)	Agilent_custom_oligo_CGH_array
chr1	13094575	13100700	Conrad_et_al._(2009)	Agilent_custom_oligo_CGH_array
chr1	13101084	13223981	Perry_et_al._(2008)	Agilent_Custom_CGH_Arrays
chr1	13101085	13226052	de_Smith_et_al._(2007)	Agilent_185k_CGH_Arrays/Agilent_Custom_CGH_Arrays
chr1	13101308	13110503	Ahn_et_al._(2009)	Illumina_DNA_sequencing
chr1	13140360	13205433	Matsuzaki_et_al._(2009)	Custom_Affymetrix_oligonucleotide_arrays
chr1	13140360	13205433	Matsuzaki_et_al._(2009)	Custom_Affymetrix_oligonucleotide_arrays
chr1	13192634	13202118	Conrad_et_al._(2009)	NimbleGen_custom_42M_oligo_array_CGH
chr1	13192634	13372033	Conrad_et_al._(2009)	Agilent_custom_oligo_CGH_array
chr1	13199031	13202118	Conrad_et_al._(2009)	Agilent_custom_oligo_CGH_array
chr1	13199047	13205433	Matsuzaki_et_al._(2009)	Custom_Affymetrix_oligonucleotide_arrays
chr1	13202118	13214152	Conrad_et_al._(2009)	NimbleGen_custom_42M_oligo_array_CGH
chr1	13211355	13218305	Matsuzaki_et_al._(2009)	Custom_Affymetrix_oligonucleotide_arrays
chr1	13211355	13232158	Matsuzaki_et_al._(2009)	Custom_Affymetrix_oligonucleotide_arrays
chr1	13211355	13232158	Matsuzaki_et_al._(2009)	Custom_Affymetrix_oligonucleotide_arrays
chr1	13213478	13219599	Conrad_et_al._(2009)	NimbleGen_custom_42M_oligo_array_CGH
chr1	13214166	13219595	Matsuzaki_et_al._(2009)	Custom_Affymetrix_oligonucleotide_arrays
chr1	13214166	13220025	Matsuzaki_et_al._(2009)	Custom_Affymetrix_oligonucleotide_arrays
chr1	13214435	13216711	Matsuzaki_et_al._(2009)	Custom_Affymetrix_oligonucleotide_arrays
chr1	13217314	13219514	Conrad_et_al._(2009)	NimbleGen_custom_42M_oligo_array_CGH
chr1	13218798	13344895	Conrad_et_al._(2009)	NimbleGen_custom_42M_oligo_array_CGH
chr1	13226922	13292604	Conrad_et_al._(2009)	NimbleGen_custom_42M_oligo_array_CGH
chr1	13245159	13429749	Iafrate_et_al._(2004)	BAC_Array_CGH
chr1	13285021	13344831	Conrad_et_al._(2009)	NimbleGen_custom_42M_oligo_array_CGH
chr1	13289881	13305502	Conrad_et_al._(2009)	NimbleGen_custom_42M_oligo_array_CGH
chr1	13316688	13325947	Matsuzaki_et_al._(2009)	Custom_Affymetrix_oligonucleotide_arrays
chr1	13316688	13325947	Matsuzaki_et_al._(2009)	Custom_Affymetrix_oligonucleotide_arrays
chr1	13316688	13343491	Matsuzaki_et_al._(2009)	Custom_Affymetrix_oligonucleotide_arrays
chr1	13316688	13343491	Matsuzaki_et_al._(2009)	Custom_Affymetrix_oligonucleotide_arrays
chr1	13317495	13340609	McCarroll_et_al._(2008)	Affymetrix_SNP_6.0_Array
chr1	13333098	13343491	Matsuzaki_et_al._(2009)	Custom_Affymetrix_oligonucleotide_arrays
chr1	13339662	13343491	Matsuzaki_et_al._(2009)	Custom_Affymetrix_oligonucleotide_arrays
chr1	13345059	13347980	Conrad_et_al._(2009)	NimbleGen_custom_42M_oligo_array_CGH
chr1	13345302	13366853	Perry_et_al._(2008)	Agilent_Custom_CGH_Arrays
chr1	13345794	13347607	Matsuzaki_et_al._(2009)	Custom_Affymetrix_oligonucleotide_arrays
chr1	13345794	13347607	Matsuzaki_et_al._(2009)	Custom_Affymetrix_oligonucleotide_arrays
chr1	13355325	13363137	Conrad_et_al._(2009)	NimbleGen_custom_42M_oligo_array_CGH
chr1	13388473	13389684	Perry_et_al._(2008)	Agilent_Custom_CGH_Arrays
chr1	13393618	13404463	Perry_et_al._(2008)	Agilent_Custom_CGH_Arrays
chr1	13420643	13621823	Perry_et_al._(2008)	Agilent_Custom_CGH_Arrays
chr1	13426574	13429455	Conrad_et_al._(2009)	Agilent_custom_oligo_CGH_array
chr1	13479789	13517623	Conrad_et_al._(2009)	Agilent_custom_oligo_CGH_array
chr1	13479789	13595707	Conrad_et_al._(2009)	Agilent_custom_oligo_CGH_array
chr1	13530456	13569207	Conrad_et_al._(2009)	NimbleGen_custom_42M_oligo_array_CGH
chr1	13543166	13548703	Matsuzaki_et_al._(2009)	Custom_Affymetrix_oligonucleotide_arrays
chr1	13543166	13548703	Matsuzaki_et_al._(2009)	Custom_Affymetrix_oligonucleotide_arrays
chr1	13565810	13568801	Conrad_et_al._(2009)	NimbleGen_custom_42M_oligo_array_CGH
chr1	13566098	13568646	Matsuzaki_et_al._(2009)	Custom_Affymetrix_oligonucleotide_arrays
chr1	13566098	13568646	Matsuzaki_et_al._(2009)	Custom_Affymetrix_oligonucleotide_arrays
chr1	13566138	13587686	Perry_et_al._(2008)	Agilent_Custom_CGH_Arrays
chr1	13576157	13583970	Conrad_et_al._(2009)	NimbleGen_custom_42M_oligo_array_CGH
chr1	13579539	13583970	Conrad_et_al._(2009)	NimbleGen_custom_42M_oligo_array_CGH
chr1	13609314	13610512	Perry_et_al._(2008)	Agilent_Custom_CGH_Arrays
chr1	13635361	13652864	Perry_et_al._(2008)	Agilent_Custom_CGH_Arrays
chr1	13646671	13650046	Conrad_et_al._(2009)	Agilent_custom_oligo_CGH_array
chr1	13646688	13649300	Matsuzaki_et_al._(2009)	Custom_Affymetrix_oligonucleotide_arrays
chr1	13646732	13649228	Perry_et_al._(2008)	Agilent_Custom_CGH_Arrays
chr1	16000067	16027694	Redon_et_al._(2006)	Affymetrix_500K_EA_SNP_Mapping_Array
chr1	16009070	16051776	Kidd_et_al._(2008)	Paired_End_Mapping
chr1	16024861	16028089	Conrad_et_al._(2009)	Agilent_custom_oligo_CGH_array
chr1	16024928	16028010	Cooper_et_al._(2008)	Illumina_Human_1M_BeadChip
chr1	16213047	16240990	Itsara_et_al._(2009)	Illumina_HumanHap300	_Illumina_HumanHap240S	_Illumina_HumanHap650Y	_Illumina_HumanHap550_BeadChips
chr1	16213047	16242802	Shaikh_et_al._(2009)	Illumina_HumanHap550_V1_BeadChip_
chr1	16213047	16253169	Shaikh_et_al._(2009)	Illumina_HumanHap550_V1_BeadChip_
chr1	16219044	16242802	Shaikh_et_al._(2009)	Illumina_HumanHap550_V1_BeadChip_
chr1	16219044	16249418	Itsara_et_al._(2009)	Illumina_HumanHap300	_Illumina_HumanHap240S	_Illumina_HumanHap650Y	_Illumina_HumanHap550_BeadChips
chr1	16219529	16263470	Conrad_et_al._(2009)	NimbleGen_custom_42M_oligo_array_CGH
chr1	16220999	16230672	Shaikh_et_al._(2009)	Illumina_HumanHap550_V1_BeadChip_
chr1	16220999	16240911	Shaikh_et_al._(2009)	Illumina_HumanHap550_V1_BeadChip_
chr1	16220999	16240911	Wang_et_al._(2007)	Illumina_HumanHap550_BeadChip
chr1	16220999	16242802	Shaikh_et_al._(2009)	Illumina_HumanHap550_V1_BeadChip_
chr1	16222299	16244484	Ahn_et_al._(2009)	Illumina_DNA_sequencing
chr1	16233712	16258094	McKernan_et_al._(2009)	ABI_SOLiD_Sequencing
chr1	16235848	16256942	Korbel_et_al._(2007)	Paired_End_Mapping
chr1	16236614	16262379	de_Smith_et_al._(2007)	Agilent_185k_CGH_Arrays/Agilent_Custom_CGH_Arrays
chr1	16240718	16251918	McCarroll_et_al._(2008)	Affymetrix_SNP_6.0_Array
chr1	16240911	16242802	Shaikh_et_al._(2009)	Illumina_HumanHap550_V1_BeadChip_
chr1	16240911	16245711	Shaikh_et_al._(2009)	Illumina_HumanHap550_V1_BeadChip_
chr1	16240911	16253169	Shaikh_et_al._(2009)	Illumina_HumanHap550_V1_BeadChip_
chr1	16248854	16258926	Ahn_et_al._(2009)	Illumina_DNA_sequencing
chr1	16612540	17172314	Zogopoulos_et_al._(2007)	Affymetrix_500K_and_100K_SNP_Mapping_Arrays
chr1	16636920	17356568	Redon_et_al._(2006)	BAC_Array_CGH
chr1	16660169	16806982	Wong_et_al._(2007)	BAC_Array_CGH
chr1	16673254	17153121	Perry_et_al._(2008)	Agilent_Custom_CGH_Arrays
chr1	16681281	16902301	Pinto_et_al._(2007)	Affymetrix_500K_SNP_Mapping_Array
chr1	16681281	17180745	Redon_et_al._(2006)	Affymetrix_500K_EA_SNP_Mapping_Array
chr1	16684115	16692104	Matsuzaki_et_al._(2009)	Custom_Affymetrix_oligonucleotide_arrays
chr1	16684115	16719640	Matsuzaki_et_al._(2009)	Custom_Affymetrix_oligonucleotide_arrays
chr1	16694145	16885111	de_Smith_et_al._(2007)	Agilent_185k_CGH_Arrays/Agilent_Custom_CGH_Arrays
chr1	16702965	16719640	Matsuzaki_et_al._(2009)	Custom_Affymetrix_oligonucleotide_arrays
chr1	16702965	16719640	Matsuzaki_et_al._(2009)	Custom_Affymetrix_oligonucleotide_arrays
chr1	16705187	16720593	Perry_et_al._(2008)	Agilent_Custom_CGH_Arrays
chr1	16705673	16716268	Conrad_et_al._(2009)	NimbleGen_custom_42M_oligo_array_CGH
chr1	16706590	16715290	Matsuzaki_et_al._(2009)	Custom_Affymetrix_oligonucleotide_arrays
chr1	16707318	16960786	Conrad_et_al._(2009)	NimbleGen_custom_42M_oligo_array_CGH
chr1	16707337	16892130	Conrad_et_al._(2009)	NimbleGen_custom_42M_oligo_array_CGH
chr1	16720695	16726618	Matsuzaki_et_al._(2009)	Custom_Affymetrix_oligonucleotide_arrays
chr1	16720695	16732758	Matsuzaki_et_al._(2009)	Custom_Affymetrix_oligonucleotide_arrays
chr1	16720695	16746443	Matsuzaki_et_al._(2009)	Custom_Affymetrix_oligonucleotide_arrays
chr1	16720695	16746443	Matsuzaki_et_al._(2009)	Custom_Affymetrix_oligonucleotide_arrays
chr1	16723871	16733320	Matsuzaki_et_al._(2009)	Custom_Affymetrix_oligonucleotide_arrays
chr1	16726630	16736181	Conrad_et_al._(2009)	NimbleGen_custom_42M_oligo_array_CGH
chr1	16727352	16757422	Conrad_et_al._(2009)	NimbleGen_custom_42M_oligo_array_CGH
chr1	16727663	17078099	Perry_et_al._(2008)	Agilent_Custom_CGH_Arrays
chr1	16735375	16746443	Matsuzaki_et_al._(2009)	Custom_Affymetrix_oligonucleotide_arrays
chr1	16738731	16782708	Wong_et_al._(2007)	BAC_Array_CGH
chr1	16742243	16746443	Matsuzaki_et_al._(2009)	Custom_Affymetrix_oligonucleotide_arrays
chr1	16758432	16914867	Kidd_et_al._(2008)	Paired_End_Mapping
chr1	16759150	16869758	Wong_et_al._(2007)	BAC_Array_CGH
chr1	16760883	16764275	Kidd_et_al._(2008)	Paired_End_Mapping
chr1	16760883	16764275	Tuzun_et_al._(2005)	Paired_End_Mapping
chr1	16763448	16766341	Conrad_et_al._(2009)	NimbleGen_custom_42M_oligo_array_CGH
chr1	16764976	16765094	Korbel_et_al._(2007)	Paired_End_Mapping
chr1	16765080	16766617	Mills_et_al._(2006)	Sequence_trace_read_mapping
chr1	16767863	16918233	Pinto_et_al._(2007)	Affymetrix_500K_SNP_Mapping_Array
chr1	16771828	17067069	Kidd_et_al._(2008)	Paired_End_Mapping
chr1	16781280	16786714	Korbel_et_al._(2007)	Paired_End_Mapping
chr1	16781677	16788232	Korbel_et_al._(2007)	Paired_End_Mapping
chr1	16783342	16789645	Mills_et_al._(2006)	Sequence_trace_read_mapping
chr1	16795117	16841025	McKernan_et_al._(2009)	ABI_SOLiD_Sequencing
chr1	16795829	16882680	Locke_et_al._(2006)	BAC_Array_CGH
chr1	16795829	16882680	Sharp_et_al._(2005)	BAC_Array_CGH
chr1	16798824	16844088	Matsuzaki_et_al._(2009)	Custom_Affymetrix_oligonucleotide_arrays
chr1	16798824	16891434	Matsuzaki_et_al._(2009)	Custom_Affymetrix_oligonucleotide_arrays
chr1	16798824	16892313	Matsuzaki_et_al._(2009)	Custom_Affymetrix_oligonucleotide_arrays
chr1	16798824	16916925	Matsuzaki_et_al._(2009)	Custom_Affymetrix_oligonucleotide_arrays
chr1	16798824	16916925	Matsuzaki_et_al._(2009)	Custom_Affymetrix_oligonucleotide_arrays
chr1	16799337	16880084	Conrad_et_al._(2009)	NimbleGen_custom_42M_oligo_array_CGH
chr1	16812810	16822241	Conrad_et_al._(2009)	Agilent_custom_oligo_CGH_array
chr1	16815030	16854729	Matsuzaki_et_al._(2009)	Custom_Affymetrix_oligonucleotide_arrays
chr1	16818534	16832284	Matsuzaki_et_al._(2009)	Custom_Affymetrix_oligonucleotide_arrays
chr1	16818534	16873856	Matsuzaki_et_al._(2009)	Custom_Affymetrix_oligonucleotide_arrays
chr1	16820381	16882115	Conrad_et_al._(2009)	NimbleGen_custom_42M_oligo_array_CGH
chr1	16820714	17130584	Wheeler_et_al._(2008)	Agilent_244k_CGH_Arrays
chr1	16820745	16874733	Matsuzaki_et_al._(2009)	Custom_Affymetrix_oligonucleotide_arrays
chr1	16837161	16856106	Conrad_et_al._(2009)	NimbleGen_custom_42M_oligo_array_CGH
chr1	16843047	16867479	Matsuzaki_et_al._(2009)	Custom_Affymetrix_oligonucleotide_arrays
chr1	16843047	16891434	Matsuzaki_et_al._(2009)	Custom_Affymetrix_oligonucleotide_arrays
chr1	16844923	16998216	Conrad_et_al._(2009)	NimbleGen_custom_42M_oligo_array_CGH
chr1	16845193	16854729	Matsuzaki_et_al._(2009)	Custom_Affymetrix_oligonucleotide_arrays
chr1	16845193	16856853	Matsuzaki_et_al._(2009)	Custom_Affymetrix_oligonucleotide_arrays
chr1	16845193	16867479	Matsuzaki_et_al._(2009)	Custom_Affymetrix_oligonucleotide_arrays
chr1	16847039	16955830	Korbel_et_al._(2007)	Paired_End_Mapping
chr1	16856853	16871728	Matsuzaki_et_al._(2009)	Custom_Affymetrix_oligonucleotide_arrays
chr1	16878249	16916925	Matsuzaki_et_al._(2009)	Custom_Affymetrix_oligonucleotide_arrays
chr1	16878776	16925145	Ahn_et_al._(2009)	Illumina_DNA_sequencing
chr1	16879989	16926883	Conrad_et_al._(2009)	NimbleGen_custom_42M_oligo_array_CGH
chr1	16880179	16998245	Iafrate_et_al._(2004)	BAC_Array_CGH
chr1	16881765	16890555	Matsuzaki_et_al._(2009)	Custom_Affymetrix_oligonucleotide_arrays
chr1	16881909	16885358	Conrad_et_al._(2009)	NimbleGen_custom_42M_oligo_array_CGH
chr1	16882144	16885334	Mills_et_al._(2006)	Sequence_trace_read_mapping
chr1	16882158	16885348	Mills_et_al._(2006)	Sequence_trace_read_mapping
chr1	16882644	16894950	Matsuzaki_et_al._(2009)	Custom_Affymetrix_oligonucleotide_arrays
chr1	16884242	16896887	McCarroll_et_al._(2005)	Mendelian_inconsistencies
chr1	16884707	17152562	de_Smith_et_al._(2007)	Agilent_185k_CGH_Arrays/Agilent_Custom_CGH_Arrays
chr1	16885327	16923389	McKernan_et_al._(2009)	ABI_SOLiD_Sequencing
chr1	16886160	16891434	Matsuzaki_et_al._(2009)	Custom_Affymetrix_oligonucleotide_arrays
chr1	16887326	16890262	Conrad_et_al._(2005)	Mendelian_inconsistencies
chr1	16891008	16926528	Kim_et_al._(2009)	Aglient_24M_aCGH
chr1	16891707	16908818	Conrad_et_al._(2005)	Mendelian_inconsistencies
chr1	16892313	16916925	Matsuzaki_et_al._(2009)	Custom_Affymetrix_oligonucleotide_arrays
chr1	16908818	16923823	Conrad_et_al._(2005)	Mendelian_inconsistencies
chr1	16920050	16960661	Matsuzaki_et_al._(2009)	Custom_Affymetrix_oligonucleotide_arrays
chr1	16920050	16962197	Matsuzaki_et_al._(2009)	Custom_Affymetrix_oligonucleotide_arrays
chr1	16920050	16996539	Matsuzaki_et_al._(2009)	Custom_Affymetrix_oligonucleotide_arrays
chr1	16920050	16996539	Matsuzaki_et_al._(2009)	Custom_Affymetrix_oligonucleotide_arrays
chr1	16923389	16926768	McKernan_et_al._(2009)	ABI_SOLiD_Sequencing
chr1	16923423	16998216	Conrad_et_al._(2009)	NimbleGen_custom_42M_oligo_array_CGH
chr1	16924078	16956586	Conrad_et_al._(2009)	NimbleGen_custom_42M_oligo_array_CGH
chr1	16928609	16957629	Kidd_et_al._(2008)	Paired_End_Mapping
chr1	16932498	16960661	Matsuzaki_et_al._(2009)	Custom_Affymetrix_oligonucleotide_arrays
chr1	16943465	16996539	Matsuzaki_et_al._(2009)	Custom_Affymetrix_oligonucleotide_arrays
chr1	16945026	16973124	Matsuzaki_et_al._(2009)	Custom_Affymetrix_oligonucleotide_arrays
chr1	16947819	16996539	Matsuzaki_et_al._(2009)	Custom_Affymetrix_oligonucleotide_arrays
chr1	16951270	16960661	Matsuzaki_et_al._(2009)	Custom_Affymetrix_oligonucleotide_arrays
chr1	16951270	16965319	Matsuzaki_et_al._(2009)	Custom_Affymetrix_oligonucleotide_arrays
chr1	16956137	16998216	Conrad_et_al._(2009)	NimbleGen_custom_42M_oligo_array_CGH
chr1	16959065	16996539	Matsuzaki_et_al._(2009)	Custom_Affymetrix_oligonucleotide_arrays
chr1	16966880	16996539	Matsuzaki_et_al._(2009)	Custom_Affymetrix_oligonucleotide_arrays
chr1	16980907	16996539	Matsuzaki_et_al._(2009)	Custom_Affymetrix_oligonucleotide_arrays
chr1	17048309	17054197	Conrad_et_al._(2009)	NimbleGen_custom_42M_oligo_array_CGH
chr1	17048309	17068367	Conrad_et_al._(2009)	NimbleGen_custom_42M_oligo_array_CGH
chr1	17048309	17078719	Conrad_et_al._(2009)	NimbleGen_custom_42M_oligo_array_CGH
chr1	17048309	17154340	Conrad_et_al._(2009)	NimbleGen_custom_42M_oligo_array_CGH
chr1	17048332	17063788	Matsuzaki_et_al._(2009)	Custom_Affymetrix_oligonucleotide_arrays
chr1	17048332	17064460	Matsuzaki_et_al._(2009)	Custom_Affymetrix_oligonucleotide_arrays
chr1	17048332	17109223	Matsuzaki_et_al._(2009)	Custom_Affymetrix_oligonucleotide_arrays
chr1	17048332	17131589	Matsuzaki_et_al._(2009)	Custom_Affymetrix_oligonucleotide_arrays
chr1	17048332	17152568	Matsuzaki_et_al._(2009)	Custom_Affymetrix_oligonucleotide_arrays
chr1	17048332	17152568	Matsuzaki_et_al._(2009)	Custom_Affymetrix_oligonucleotide_arrays
chr1	17049946	17153536	Wong_et_al._(2007)	BAC_Array_CGH
chr1	17054365	17237613	Wong_et_al._(2007)	BAC_Array_CGH
chr1	17067742	17134834	McCarroll_et_al._(2008)	Affymetrix_SNP_6.0_Array
chr1	17069912	17074483	Conrad_et_al._(2009)	NimbleGen_custom_42M_oligo_array_CGH
chr1	17078749	17093217	Conrad_et_al._(2009)	Agilent_custom_oligo_CGH_array
chr1	17081919	17124754	Levy_et_al._(2007)	Agilent_244k_CGH_Arrays
chr1	17087300	17322088	Wong_et_al._(2007)	BAC_Array_CGH
chr1	17093078	17101741	Matsuzaki_et_al._(2009)	Custom_Affymetrix_oligonucleotide_arrays
chr1	17093441	17102198	Perry_et_al._(2008)	Agilent_Custom_CGH_Arrays
chr1	17097845	17126415	Conrad_et_al._(2005)	Mendelian_inconsistencies
chr1	17102200	17153475	Conrad_et_al._(2009)	NimbleGen_custom_42M_oligo_array_CGH
chr1	17102507	17131924	Conrad_et_al._(2009)	NimbleGen_custom_42M_oligo_array_CGH
chr1	17111020	17127575	Matsuzaki_et_al._(2009)	Custom_Affymetrix_oligonucleotide_arrays
chr1	17111020	17136125	Matsuzaki_et_al._(2009)	Custom_Affymetrix_oligonucleotide_arrays
chr1	17118179	17127064	Perry_et_al._(2008)	Agilent_Custom_CGH_Arrays
chr1	17126415	17137953	Conrad_et_al._(2005)	Mendelian_inconsistencies
chr1	17126415	17137953	McCarroll_et_al._(2005)	Mendelian_inconsistencies
chr1	22007820	22195709	Wong_et_al._(2007)	BAC_Array_CGH
chr1	22014653	22219083	Locke_et_al._(2006)	BAC_Array_CGH
chr1	22019664	22200865	Jakobsson_et_al._(2008)	Illumina_HumanHap550_BeadChip
chr1	22095108	22213608	Wong_et_al._(2007)	BAC_Array_CGH
chr1	22095108	22285444	Redon_et_al._(2006)	BAC_Array_CGH
chr1	22165495	22210530	Matsuzaki_et_al._(2009)	Custom_Affymetrix_oligonucleotide_arrays
chr1	22165495	22210530	Matsuzaki_et_al._(2009)	Custom_Affymetrix_oligonucleotide_arrays
chr1	22166472	22214926	Conrad_et_al._(2009)	Agilent_custom_oligo_CGH_array
chr1	22180202	22205018	Ahn_et_al._(2009)	Illumina_DNA_sequencing
chr1	22182702	22213247	Perry_et_al._(2008)	Agilent_Custom_CGH_Arrays
chr1	22193098	22209830	McCarroll_et_al._(2008)	Affymetrix_SNP_6.0_Array
chr1	25415444	25562767	Locke_et_al._(2006)	BAC_Array_CGH
chr1	25415444	25562767	Sharp_et_al._(2005)	BAC_Array_CGH
chr1	25445605	25544725	Kidd_et_al._(2008)	Paired_End_Mapping
chr1	25445605	25544725	Tuzun_et_al._(2005)	Paired_End_Mapping
chr1	25456642	25611481	Perry_et_al._(2008)	Agilent_Custom_CGH_Arrays
chr1	25457812	25537782	Conrad_et_al._(2009)	Agilent_custom_oligo_CGH_array
chr1	25457932	25537445	de_Smith_et_al._(2007)	Agilent_185k_CGH_Arrays/Agilent_Custom_CGH_Arrays
chr1	25458055	25468615	Matsuzaki_et_al._(2009)	Custom_Affymetrix_oligonucleotide_arrays
chr1	25458055	25471015	Matsuzaki_et_al._(2009)	Custom_Affymetrix_oligonucleotide_arrays
chr1	25458055	25536279	Matsuzaki_et_al._(2009)	Custom_Affymetrix_oligonucleotide_arrays
chr1	25458055	25537247	Matsuzaki_et_al._(2009)	Custom_Affymetrix_oligonucleotide_arrays
chr1	25458507	25508084	Perry_et_al._(2008)	Agilent_Custom_CGH_Arrays
chr1	25462081	25537088	Kidd_et_al._(2008)	Paired_End_Mapping
chr1	25463365	25536785	Kim_et_al._(2009)	Aglient_24M_aCGH
chr1	25464374	25555299	Kidd_et_al._(2008)	Paired_End_Mapping
chr1	25465073	25570393	Wong_et_al._(2007)	BAC_Array_CGH
chr1	25465715	25534592	McCarroll_et_al._(2008)	Affymetrix_SNP_6.0_Array
chr1	25469238	25531749	McKernan_et_al._(2009)	ABI_SOLiD_Sequencing
chr1	25482036	25536138	Wheeler_et_al._(2008)	Agilent_244k_CGH_Arrays
chr1	25488723	25521045	Levy_et_al._(2007)	Agilent_244k_CGH_Arrays
chr1	25510392	25559491	Sebat_et_al._(2004)	ROMA
chr1	25518794	25536111	Perry_et_al._(2008)	Agilent_Custom_CGH_Arrays
chr1	25523183	25531839	Matsuzaki_et_al._(2009)	Custom_Affymetrix_oligonucleotide_arrays
chr1	25536169	25537247	Matsuzaki_et_al._(2009)	Custom_Affymetrix_oligonucleotide_arrays
chr1	25538189	25590811	Kidd_et_al._(2008)	Paired_End_Mapping
chr1	25561156	25623878	Matsuzaki_et_al._(2009)	Custom_Affymetrix_oligonucleotide_arrays
chr1	25561156	25623878	Matsuzaki_et_al._(2009)	Custom_Affymetrix_oligonucleotide_arrays
chr1	25561198	25624359	Conrad_et_al._(2009)	NimbleGen_custom_42M_oligo_array_CGH
chr1	25561276	25567822	Conrad_et_al._(2009)	NimbleGen_custom_42M_oligo_array_CGH
chr1	25561644	25566191	Perry_et_al._(2008)	Agilent_Custom_CGH_Arrays
chr1	25582945	25594483	Matsuzaki_et_al._(2009)	Custom_Affymetrix_oligonucleotide_arrays
chr1	34862127	34887178	Kidd_et_al._(2008)	Paired_End_Mapping
chr1	34862127	34887178	Tuzun_et_al._(2005)	Paired_End_Mapping/Sequencing
chr1	34867574	34883404	de_Smith_et_al._(2007)	Agilent_185k_CGH_Arrays/Agilent_Custom_CGH_Arrays
chr1	34869975	34876077	Matsuzaki_et_al._(2009)	Custom_Affymetrix_oligonucleotide_arrays
chr1	34869975	34884430	Matsuzaki_et_al._(2009)	Custom_Affymetrix_oligonucleotide_arrays
chr1	34870638	34887955	Cooper_et_al._(2008)	Illumina_Human_1M_BeadChip
chr1	34874623	34884430	Matsuzaki_et_al._(2009)	Custom_Affymetrix_oligonucleotide_arrays
chr1	34874894	34884557	Conrad_et_al._(2009)	Agilent_custom_oligo_CGH_array
chr1	34874990	34880890	Matsuzaki_et_al._(2009)	Custom_Affymetrix_oligonucleotide_arrays
chr1	34874990	34884430	Matsuzaki_et_al._(2009)	Custom_Affymetrix_oligonucleotide_arrays
chr1	34875241	34877078	McCarroll_et_al._(2008)	Affymetrix_SNP_6.0_Array
chr1	34876909	34880863	Conrad_et_al._(2005)	Mendelian_inconsistencies
chr1	34876909	34880863	McCarroll_et_al._(2005)	Mendelian_inconsistencies
chr1	34877089	34884075	Perry_et_al._(2008)	Agilent_Custom_CGH_Arrays
chr1	34878238	34882067	Matsuzaki_et_al._(2009)	Custom_Affymetrix_oligonucleotide_arrays
chr1	34879856	34880863	Shaikh_et_al._(2009)	Illumina_HumanHap550_V1_BeadChip_
chr1	49701076	49721593	Shaikh_et_al._(2009)	Illumina_HumanHap550_V1_BeadChip_
chr1	72389150	72578706	Wong_et_al._(2007)	BAC_Array_CGH
chr1	72507579	72595782	Kidd_et_al._(2008)	Paired_End_Mapping
chr1	72507579	72595782	Tuzun_et_al._(2005)	Paired_End_Mapping
chr1	72514984	72698844	Redon_et_al._(2006)	BAC_Array_CGH
chr1	72515916	72587612	Kidd_et_al._(2008)	Paired_End_Mapping
chr1	72519167	72523215	de_Smith_et_al._(2007)	Agilent_185k_CGH_Arrays/Agilent_Custom_CGH_Arrays
chr1	72526998	72537535	Korbel_et_al._(2007)	Paired_End_Mapping
chr1	72527759	72536260	de_Smith_et_al._(2007)	Agilent_185k_CGH_Arrays/Agilent_Custom_CGH_Arrays
chr1	72527959	72536624	Conrad_et_al._(2009)	Agilent_custom_oligo_CGH_array
chr1	72527994	72536873	Matsuzaki_et_al._(2009)	Custom_Affymetrix_oligonucleotide_arrays
chr1	72527994	72536873	Matsuzaki_et_al._(2009)	Custom_Affymetrix_oligonucleotide_arrays
chr1	72528280	72536662	Wheeler_et_al._(2008)	Sequencing
chr1	72528696	72536259	Perry_et_al._(2008)	Agilent_Custom_CGH_Arrays
chr1	72528701	72535958	McCarroll_et_al._(2008)	Affymetrix_SNP_6.0_Array
chr1	72535216	72592133	Kidd_et_al._(2008)	Paired_End_Mapping
chr1	72536354	72588822	Kidd_et_al._(2008)	Paired_End_Mapping
chr1	72536983	72595974	Kidd_et_al._(2008)	Paired_End_Mapping
chr1	72537650	72551710	Matsuzaki_et_al._(2009)	Custom_Affymetrix_oligonucleotide_arrays
chr1	72537650	72583658	Matsuzaki_et_al._(2009)	Custom_Affymetrix_oligonucleotide_arrays
chr1	72537650	72583658	Matsuzaki_et_al._(2009)	Custom_Affymetrix_oligonucleotide_arrays
chr1	72538468	72584647	McKernan_et_al._(2009)	ABI_SOLiD_Sequencing
chr1	72538468	72585667	Korbel_et_al._(2007)	Paired_End_Mapping
chr1	72538666	72584696	Ahn_et_al._(2009)	Illumina_DNA_sequencing
chr1	72538693	72586954	Korbel_et_al._(2007)	Paired_End_Mapping
chr1	72538803	72584603	Kim_et_al._(2009)	Aglient_24M_aCGH
chr1	72538850	72584609	Wang_et_al._(2008)	Illumina_DNA_sequencing
chr1	72538870	72584557	Conrad_et_al._(2009)	Agilent_custom_oligo_CGH_array
chr1	72539082	72584229	de_Smith_et_al._(2007)	Agilent_185k_CGH_Arrays/Agilent_Custom_CGH_Arrays
chr1	72539171	72584228	Perry_et_al._(2008)	Agilent_Custom_CGH_Arrays
chr1	72539171	72584228	Perry_et_al._(2008)	Agilent_Custom_CGH_Arrays
chr1	72540340	72550161	Conrad_et_al._(2005)	Mendelian_inconsistencies
chr1	72540340	72561278	Conrad_et_al._(2005)	Mendelian_inconsistencies
chr1	72540340	72579542	McCarroll_et_al._(2005)	Mendelian_inconsistencies
chr1	72541504	72583736	McCarroll_et_al._(2008)	Affymetrix_SNP_6.0_Array
chr1	72542017	72549855	Conrad_et_al._(2005)	Mendelian_inconsistencies
chr1	72550793	72557366	Matsuzaki_et_al._(2009)	Custom_Affymetrix_oligonucleotide_arrays
chr1	72558305	72583658	Matsuzaki_et_al._(2009)	Custom_Affymetrix_oligonucleotide_arrays
chr1	103762947	104253525	Redon_et_al._(2006)	BAC_Array_CGH
chr1	103797425	104094805	Wong_et_al._(2007)	BAC_Array_CGH
chr1	103904580	103930296	Wang_et_al._(2007)	Illumina_HumanHap550_BeadChip
chr1	103905209	103914760	Conrad_et_al._(2009)	NimbleGen_custom_42M_oligo_array_CGH
chr1	103905302	103962929	Conrad_et_al._(2009)	NimbleGen_custom_42M_oligo_array_CGH
chr1	103905304	104102680	Perry_et_al._(2008)	Agilent_Custom_CGH_Arrays
chr1	103905340	103937460	Matsuzaki_et_al._(2009)	Custom_Affymetrix_oligonucleotide_arrays
chr1	103905340	104102075	Matsuzaki_et_al._(2009)	Custom_Affymetrix_oligonucleotide_arrays
chr1	103905340	104102075	Matsuzaki_et_al._(2009)	Custom_Affymetrix_oligonucleotide_arrays
chr1	103906493	103965256	de_Smith_et_al._(2007)	Agilent_185k_CGH_Arrays/Agilent_Custom_CGH_Arrays
chr1	103907158	103930296	Shaikh_et_al._(2009)	Illumina_HumanHap550_V1_BeadChip_
chr1	103907158	104131400	Shaikh_et_al._(2009)	Illumina_HumanHap550_V1_BeadChip_
chr1	103907158	104144421	Shaikh_et_al._(2009)	Illumina_HumanHap550_V1_BeadChip_
chr1	103910761	103960907	McCarroll_et_al._(2008)	Affymetrix_SNP_6.0_Array
chr1	103912848	103923843	Conrad_et_al._(2009)	NimbleGen_custom_42M_oligo_array_CGH
chr1	103917322	103920269	Perry_et_al._(2008)	Agilent_Custom_CGH_Arrays
chr1	103923751	103938468	Conrad_et_al._(2009)	NimbleGen_custom_42M_oligo_array_CGH
chr1	103938237	103946567	Conrad_et_al._(2009)	NimbleGen_custom_42M_oligo_array_CGH
chr1	103938237	104118541	Conrad_et_al._(2009)	NimbleGen_custom_42M_oligo_array_CGH
chr1	103938477	103955192	Conrad_et_al._(2009)	NimbleGen_custom_42M_oligo_array_CGH
chr1	103941067	104102680	Perry_et_al._(2008)	Agilent_Custom_CGH_Arrays
chr1	103941475	104102075	Matsuzaki_et_al._(2009)	Custom_Affymetrix_oligonucleotide_arrays
chr1	103945788	104021976	Conrad_et_al._(2009)	NimbleGen_custom_42M_oligo_array_CGH
chr1	103945852	103963339	Conrad_et_al._(2009)	NimbleGen_custom_42M_oligo_array_CGH
chr1	103946376	103955226	Conrad_et_al._(2009)	NimbleGen_custom_42M_oligo_array_CGH
chr1	103954831	103962929	Conrad_et_al._(2009)	Agilent_custom_oligo_CGH_array
chr1	103956056	104113271	Iafrate_et_al._(2004)	BAC_Array_CGH
chr1	103961550	104102075	Matsuzaki_et_al._(2009)	Custom_Affymetrix_oligonucleotide_arrays
chr1	103979519	104094855	Locke_et_al._(2006)	BAC_Array_CGH
chr1	103979519	104094855	Sharp_et_al._(2005)	BAC_Array_CGH
chr1	103995201	104014104	Kidd_et_al._(2008)	Paired_End_Mapping
chr1	104010742	104029538	Conrad_et_al._(2009)	NimbleGen_custom_42M_oligo_array_CGH
chr1	104012016	104022869	Conrad_et_al._(2009)	NimbleGen_custom_42M_oligo_array_CGH
chr1	104020857	104108080	Conrad_et_al._(2009)	NimbleGen_custom_42M_oligo_array_CGH
chr1	104021688	104029538	Conrad_et_al._(2009)	NimbleGen_custom_42M_oligo_array_CGH
chr1	105789056	105959460	Sharp_et_al._(2005)	BAC_Array_CGH
chr1	105806170	105825716	Kidd_et_al._(2008)	Paired_End_Mapping
chr1	105816051	105824951	Matsuzaki_et_al._(2009)	Custom_Affymetrix_oligonucleotide_arrays
chr1	105816477	105864416	Kidd_et_al._(2008)	Paired_End_Mapping
chr1	105816667	105824965	Kim_et_al._(2009)	Aglient_24M_aCGH
chr1	105816767	105825129	McKernan_et_al._(2009)	ABI_SOLiD_Sequencing
chr1	105817147	105825154	Ahn_et_al._(2009)	Illumina_DNA_sequencing
chr1	105817293	105821898	Matsuzaki_et_al._(2009)	Custom_Affymetrix_oligonucleotide_arrays
chr1	105817308	105825002	Wang_et_al._(2008)	Illumina_DNA_sequencing
chr1	105817324	105824952	Bentley_et_al._(2008)	Illumina_DNA_sequencing
chr1	105817336	105824920	Conrad_et_al._(2009)	Agilent_custom_oligo_CGH_array
chr1	105817337	105824920	Wheeler_et_al._(2008)	Sequencing
chr1	105817368	105825021	Matsuzaki_et_al._(2009)	Custom_Affymetrix_oligonucleotide_arrays
chr1	105818005	105824034	Perry_et_al._(2008)	Agilent_Custom_CGH_Arrays
chr1	105819935	105824314	Matsuzaki_et_al._(2009)	Custom_Affymetrix_oligonucleotide_arrays
chr1	105820367	105823439	de_Smith_et_al._(2007)	Agilent_185k_CGH_Arrays/Agilent_Custom_CGH_Arrays
chr1	105820728	105823898	McCarroll_et_al._(2008)	Affymetrix_SNP_6.0_Array
chr1	105822049	105824465	Matsuzaki_et_al._(2009)	Custom_Affymetrix_oligonucleotide_arrays
chr1	105827431	105882130	Shaikh_et_al._(2009)	Illumina_HumanHap550_V1_BeadChip_
chr1	105827431	105924364	Itsara_et_al._(2009)	Illumina_HumanHap300	_Illumina_HumanHap240S	_Illumina_HumanHap650Y	_Illumina_HumanHap550_BeadChips
chr1	105830601	105888503	Pinto_et_al._(2007)	Affymetrix_500K_SNP_Mapping_Array
chr1	105838007	105839173	Conrad_et_al._(2009)	NimbleGen_custom_42M_oligo_array_CGH
chr1	105839003	105851606	Perry_et_al._(2008)	Agilent_Custom_CGH_Arrays
chr1	105861577	106036917	Sebat_et_al._(2004)	ROMA
chr1	105906441	105923927	Conrad_et_al._(2009)	NimbleGen_custom_42M_oligo_array_CGH
chr1	105915479	105915479	Levy_et_al._(2007)	Sequencing
chr1	105924888	105966387	Itsara_et_al._(2009)	Illumina_HumanHap300	_Illumina_HumanHap240S	_Illumina_HumanHap650Y	_Illumina_HumanHap550_BeadChips
chr1	105936885	105938440	McCarroll_et_al._(2008)	Affymetrix_SNP_6.0_Array
chr1	108420397	108898201	Redon_et_al._(2006)	BAC_Array_CGH
chr1	108514072	108541777	Kidd_et_al._(2008)	Paired_End_Mapping
chr1	108516143	108525759	de_Smith_et_al._(2007)	Agilent_185k_CGH_Arrays/Agilent_Custom_CGH_Arrays
chr1	108528929	108541028	Kidd_et_al._(2008)	Paired_End_Mapping
chr1	108533286	108538706	de_Smith_et_al._(2007)	Agilent_185k_CGH_Arrays/Agilent_Custom_CGH_Arrays
chr1	108534110	108538421	McKernan_et_al._(2009)	ABI_SOLiD_Sequencing
chr1	108534419	108539285	Matsuzaki_et_al._(2009)	Custom_Affymetrix_oligonucleotide_arrays
chr1	108534656	108538971	Ahn_et_al._(2009)	Illumina_DNA_sequencing
chr1	108534662	108536125	Matsuzaki_et_al._(2009)	Custom_Affymetrix_oligonucleotide_arrays
chr1	108534671	108539285	Matsuzaki_et_al._(2009)	Custom_Affymetrix_oligonucleotide_arrays
chr1	108534806	108536437	Matsuzaki_et_al._(2009)	Custom_Affymetrix_oligonucleotide_arrays
chr1	108534806	108538815	Matsuzaki_et_al._(2009)	Custom_Affymetrix_oligonucleotide_arrays
chr1	108534810	108538892	Wang_et_al._(2008)	Illumina_DNA_sequencing
chr1	108534846	108538774	Wheeler_et_al._(2008)	Sequencing
chr1	108534846	108538814	Kim_et_al._(2009)	Aglient_24M_aCGH
chr1	108534848	108538776	Bentley_et_al._(2008)	Illumina_DNA_sequencing
chr1	108534878	108538928	Conrad_et_al._(2009)	Agilent_custom_oligo_CGH_array
chr1	108534947	108538705	Perry_et_al._(2008)	Agilent_Custom_CGH_Arrays
chr1	108534947	108538705	Perry_et_al._(2008)	Agilent_Custom_CGH_Arrays
chr1	108534961	108538705	Cooper_et_al._(2008)	Illumina_Human_1M_BeadChip
chr1	108535758	108539019	McCarroll_et_al._(2008)	Affymetrix_SNP_6.0_Array
chr1	108536515	108538895	Matsuzaki_et_al._(2009)	Custom_Affymetrix_oligonucleotide_arrays
chr1	108561994	108898831	Conrad_et_al._(2009)	Agilent_custom_oligo_CGH_array
chr1	108580145	108655448	Conrad_et_al._(2009)	Agilent_custom_oligo_CGH_array
chr1	108590772	108591939	Perry_et_al._(2008)	Agilent_Custom_CGH_Arrays
chr1	108593907	108752274	Locke_et_al._(2006)	BAC_Array_CGH
chr1	108604493	108654504	Perry_et_al._(2008)	Agilent_Custom_CGH_Arrays
chr1	108605224	108654126	Matsuzaki_et_al._(2009)	Custom_Affymetrix_oligonucleotide_arrays
chr1	108605224	108654126	Matsuzaki_et_al._(2009)	Custom_Affymetrix_oligonucleotide_arrays
chr1	108619360	108728242	Kidd_et_al._(2008)	Paired_End_Mapping
chr1	108621192	108629176	Matsuzaki_et_al._(2009)	Custom_Affymetrix_oligonucleotide_arrays
chr1	108710763	108812677	Kidd_et_al._(2008)	Paired_End_Mapping
chr1	108716192	108802432	Conrad_et_al._(2009)	Agilent_custom_oligo_CGH_array
chr1	108727420	108778174	Perry_et_al._(2008)	Agilent_Custom_CGH_Arrays
chr1	108728214	108747520	Matsuzaki_et_al._(2009)	Custom_Affymetrix_oligonucleotide_arrays
chr1	108728214	108747520	Matsuzaki_et_al._(2009)	Custom_Affymetrix_oligonucleotide_arrays
chr1	108729983	108787720	McCarroll_et_al._(2008)	Affymetrix_SNP_6.0_Array
chr1	108730184	108733381	Matsuzaki_et_al._(2009)	Custom_Affymetrix_oligonucleotide_arrays
chr1	108742792	108747520	Matsuzaki_et_al._(2009)	Custom_Affymetrix_oligonucleotide_arrays
chr1	108743948	108747520	Matsuzaki_et_al._(2009)	Custom_Affymetrix_oligonucleotide_arrays
chr1	108748078	108770626	Matsuzaki_et_al._(2009)	Custom_Affymetrix_oligonucleotide_arrays
chr1	108748078	108788974	Matsuzaki_et_al._(2009)	Custom_Affymetrix_oligonucleotide_arrays
chr1	108748078	108788974	Matsuzaki_et_al._(2009)	Custom_Affymetrix_oligonucleotide_arrays
chr1	108752278	108771460	Matsuzaki_et_al._(2009)	Custom_Affymetrix_oligonucleotide_arrays
chr1	108772304	108776537	Matsuzaki_et_al._(2009)	Custom_Affymetrix_oligonucleotide_arrays
chr1	108779753	108791889	Perry_et_al._(2008)	Agilent_Custom_CGH_Arrays
chr1	109988369	110060631	Conrad_et_al._(2009)	Agilent_custom_oligo_CGH_array
chr1	110002410	110020938	Matsuzaki_et_al._(2009)	Custom_Affymetrix_oligonucleotide_arrays
chr1	110002410	110059130	Matsuzaki_et_al._(2009)	Custom_Affymetrix_oligonucleotide_arrays
chr1	110002410	110059130	Matsuzaki_et_al._(2009)	Custom_Affymetrix_oligonucleotide_arrays
chr1	110016535	110046454	Conrad_et_al._(2009)	Agilent_custom_oligo_CGH_array
chr1	110019656	110058541	Perry_et_al._(2008)	Agilent_Custom_CGH_Arrays
chr1	110020757	110057325	Kidd_et_al._(2008)	Paired_End_Mapping
chr1	110023254	110045256	Matsuzaki_et_al._(2009)	Custom_Affymetrix_oligonucleotide_arrays
chr1	110023254	110059130	Matsuzaki_et_al._(2009)	Custom_Affymetrix_oligonucleotide_arrays
chr1	110023298	110030979	Kidd_et_al._(2008)	Paired_End_Mapping
chr1	110025520	110054404	Kidd_et_al._(2008)	Paired_End_Mapping
chr1	110025520	110054404	Tuzun_et_al._(2005)	Paired_End_Mapping
chr1	110025570	110059130	Matsuzaki_et_al._(2009)	Custom_Affymetrix_oligonucleotide_arrays
chr1	110025907	110044476	McCarroll_et_al._(2008)	Affymetrix_SNP_6.0_Array
chr1	110029634	110049003	McKernan_et_al._(2009)	ABI_SOLiD_Sequencing
chr1	110030105	110037055	McCarroll_et_al._(2005)	Null_genotypes
chr1	110030202	110045256	Matsuzaki_et_al._(2009)	Custom_Affymetrix_oligonucleotide_arrays
chr1	110030202	110045256	Matsuzaki_et_al._(2009)	Custom_Affymetrix_oligonucleotide_arrays
chr1	110030649	110042911	Korbel_et_al._(2007)	Paired_End_Mapping
chr1	110033049	110041457	de_Smith_et_al._(2007)	Agilent_185k_CGH_Arrays/Agilent_Custom_CGH_Arrays
chr1	110035790	110059006	Kidd_et_al._(2008)	Paired_End_Mapping
chr1	111142680	111180501	Shaikh_et_al._(2009)	Illumina_HumanHap550_V1_BeadChip_
chr1	111142680	111187872	Shaikh_et_al._(2009)	Illumina_HumanHap550_V1_BeadChip_
chr1	111170391	111193633	Kidd_et_al._(2008)	Paired_End_Mapping
chr1	111173115	111196092	Kidd_et_al._(2008)	Paired_End_Mapping
chr1	111173167	111180501	Shaikh_et_al._(2009)	Illumina_HumanHap550_V1_BeadChip_
chr1	111173167	111189246	Shaikh_et_al._(2009)	Illumina_HumanHap550_V1_BeadChip_
chr1	111175886	111194582	Kidd_et_al._(2008)	Paired_End_Mapping
chr1	111176350	111189246	Shaikh_et_al._(2009)	Illumina_HumanHap550_V1_BeadChip_
chr1	111176350	111189246	Wang_et_al._(2007)	Illumina_HumanHap550_BeadChip
chr1	111176352	111190464	Matsuzaki_et_al._(2009)	Custom_Affymetrix_oligonucleotide_arrays
chr1	111177608	111190902	McKernan_et_al._(2009)	ABI_SOLiD_Sequencing
chr1	111178296	111190290	Cooper_et_al._(2008)	Illumina_Human_1M_BeadChip
chr1	111179088	111189749	McCarroll_et_al._(2008)	Affymetrix_SNP_6.0_Array
chr1	111179520	111190464	Matsuzaki_et_al._(2009)	Custom_Affymetrix_oligonucleotide_arrays
chr1	111180085	111190659	Conrad_et_al._(2009)	Agilent_custom_oligo_CGH_array
chr1	111180120	111187584	Matsuzaki_et_al._(2009)	Custom_Affymetrix_oligonucleotide_arrays
chr1	111180121	111189600	Perry_et_al._(2008)	Agilent_Custom_CGH_Arrays
chr1	111180501	111184586	Conrad_et_al._(2005)	Mendelian_inconsistencies
chr1	111180501	111184586	McCarroll_et_al._(2005)	Mendelian_inconsistencies/Null_genotypes
chr1	111180501	111187872	Shaikh_et_al._(2009)	Illumina_HumanHap550_V1_BeadChip_
chr1	111180501	111189246	Itsara_et_al._(2009)	Illumina_HumanHap300	_Illumina_HumanHap240S	_Illumina_HumanHap650Y	_Illumina_HumanHap550_BeadChips
chr1	111180501	111189246	Shaikh_et_al._(2009)	Illumina_HumanHap550_V1_BeadChip_
chr1	111180501	111189246	Wang_et_al._(2007)	Illumina_HumanHap550_BeadChip
chr1	111180501	111189246	Wang_et_al._(2007)	Illumina_HumanHap550_BeadChip
chr1	111180501	111189735	Conrad_et_al._(2005)	Mendelian_inconsistencies
chr1	111180773	111182243	Conrad_et_al._(2005)	Mendelian_inconsistencies
chr1	111182688	111189600	Matsuzaki_et_al._(2009)	Custom_Affymetrix_oligonucleotide_arrays
chr1	111187872	111189246	Shaikh_et_al._(2009)	Illumina_HumanHap550_V1_BeadChip_
chr1	112396182	112594062	Wong_et_al._(2007)	BAC_Array_CGH
chr1	112487442	112516321	Kidd_et_al._(2008)	Paired_End_Mapping
chr1	112490979	112506339	Korbel_et_al._(2007)	Paired_End_Mapping
chr1	112491625	112512823	Kidd_et_al._(2008)	Paired_End_Mapping
chr1	112491625	112512823	Tuzun_et_al._(2005)	Paired_End_Mapping
chr1	112493274	112506348	Wang_et_al._(2008)	Illumina_DNA_sequencing
chr1	112493657	112506352	Kim_et_al._(2009)	Aglient_24M_aCGH
chr1	112494152	112506316	Conrad_et_al._(2009)	Agilent_custom_oligo_CGH_array
chr1	112494152	113047786	Conrad_et_al._(2009)	Agilent_custom_oligo_CGH_array
chr1	112495870	112505904	Perry_et_al._(2008)	Agilent_Custom_CGH_Arrays
chr1	112496617	112512047	Redon_et_al._(2006)	Affymetrix_500K_EA_SNP_Mapping_Array
chr1	112497200	112498913	McCarroll_et_al._(2008)	Affymetrix_SNP_6.0_Array
chr1	112497782	112505805	Conrad_et_al._(2005)	Mendelian_inconsistencies
chr1	119553635	119874484	Gusev_et_al._(2009)	SNP_genotyping_analysis
chr1	119813839	119815703	McKernan_et_al._(2009)	ABI_SOLiD_Sequencing
chr1	119814298	119815334	Wang_et_al._(2008)	Illumina_DNA_sequencing
chr1	119818219	120016100	Redon_et_al._(2006)	BAC_Array_CGH
chr1	119886652	119888630	Conrad_et_al._(2009)	NimbleGen_custom_42M_oligo_array_CGH
chr1	119892957	119928513	Wang_et_al._(2007)	Illumina_HumanHap550_BeadChip
chr1	119900184	119963965	Redon_et_al._(2006)	Affymetrix_500K_EA_SNP_Mapping_Array
chr1	119903367	119942193	McKernan_et_al._(2009)	ABI_SOLiD_Sequencing
chr1	119904036	119912387	Matsuzaki_et_al._(2009)	Custom_Affymetrix_oligonucleotide_arrays
chr1	119904036	119916618	Matsuzaki_et_al._(2009)	Custom_Affymetrix_oligonucleotide_arrays
chr1	119904036	119926870	Matsuzaki_et_al._(2009)	Custom_Affymetrix_oligonucleotide_arrays
chr1	119906489	119915469	Conrad_et_al._(2009)	Agilent_custom_oligo_CGH_array
chr1	119911627	119941185	Shaikh_et_al._(2009)	Illumina_HumanHap550_V1_BeadChip_
chr1	119916400	119951038	McCarroll_et_al._(2008)	Affymetrix_SNP_6.0_Array
chr1	119916907	119947406	Itsara_et_al._(2009)	Illumina_HumanHap300	_Illumina_HumanHap240S	_Illumina_HumanHap650Y	_Illumina_HumanHap550_BeadChips
chr1	119917455	119937056	Ahn_et_al._(2009)	Illumina_DNA_sequencing
chr1	119924702	119956126	Shaikh_et_al._(2009)	Illumina_HumanHap550_V1_BeadChip_
chr1	119924945	119929020	Conrad_et_al._(2005)	Mendelian_inconsistencies
chr1	119924945	119929020	McCarroll_et_al._(2005)	Mendelian_inconsistencies
chr1	119927531	119943383	Matsuzaki_et_al._(2009)	Custom_Affymetrix_oligonucleotide_arrays
chr1	119943910	119951764	Conrad_et_al._(2009)	Agilent_custom_oligo_CGH_array
chr1	145708347	147521567	Zogopoulos_et_al._(2007)	Affymetrix_500K_and_100K_SNP_Mapping_Arrays
chr1	146151735	148257137	Redon_et_al._(2006)	BAC_Array_CGH
chr1	146202411	147495710	Pinto_et_al._(2007)	Affymetrix_500K_SNP_Mapping_Array
chr1	146268901	148262603	Redon_et_al._(2006)	Affymetrix_500K_EA_SNP_Mapping_Array
chr1	146276990	147980523	Pinto_et_al._(2007)	Affymetrix_500K_SNP_Mapping_Array
chr1	146288629	148142748	Pinto_et_al._(2007)	Affymetrix_500K_SNP_Mapping_Array
chr1	146292286	147427061	Shaikh_et_al._(2009)	Illumina_HumanHap550_V1_BeadChip_
chr1	146293282	147427061	Shaikh_et_al._(2009)	Illumina_HumanHap550_V1_BeadChip_
chr1	146293282	147478120	Shaikh_et_al._(2009)	Illumina_HumanHap550_V1_BeadChip_
chr1	146293282	147941416	Shaikh_et_al._(2009)	Illumina_HumanHap550_V1_BeadChip_
chr1	146349000	146492617	Conrad_et_al._(2009)	NimbleGen_custom_42M_oligo_array_CGH
chr1	146380603	146483061	Perry_et_al._(2008)	Agilent_Custom_CGH_Arrays
chr1	146380690	146460960	Conrad_et_al._(2009)	NimbleGen_custom_42M_oligo_array_CGH
chr1	146431422	146460948	Conrad_et_al._(2009)	NimbleGen_custom_42M_oligo_array_CGH
chr1	146431422	146492617	Conrad_et_al._(2009)	NimbleGen_custom_42M_oligo_array_CGH
chr1	146442922	146462600	Wheeler_et_al._(2008)	Sequencing
chr1	146445866	146450891	Matsuzaki_et_al._(2009)	Custom_Affymetrix_oligonucleotide_arrays
chr1	146445866	146463537	Matsuzaki_et_al._(2009)	Custom_Affymetrix_oligonucleotide_arrays
chr1	146445866	146466502	Matsuzaki_et_al._(2009)	Custom_Affymetrix_oligonucleotide_arrays
chr1	146445866	146466502	Matsuzaki_et_al._(2009)	Custom_Affymetrix_oligonucleotide_arrays
chr1	146470213	146473822	Kidd_et_al._(2008)	Paired_End_Mapping
chr1	146476038	146477425	Kidd_et_al._(2008)	Paired_End_Mapping
chr1	146476038	146477425	Tuzun_et_al._(2005)	Paired_End_Mapping
chr1	146542717	146621072	Conrad_et_al._(2009)	NimbleGen_custom_42M_oligo_array_CGH
chr1	146542717	146716792	Conrad_et_al._(2009)	NimbleGen_custom_42M_oligo_array_CGH
chr1	146562486	146596345	Matsuzaki_et_al._(2009)	Custom_Affymetrix_oligonucleotide_arrays
chr1	146578326	146719169	Locke_et_al._(2006)	BAC_Array_CGH
chr1	146587974	146616927	Conrad_et_al._(2009)	NimbleGen_custom_42M_oligo_array_CGH
chr1	146590126	146596345	Matsuzaki_et_al._(2009)	Custom_Affymetrix_oligonucleotide_arrays
chr1	146617606	146696722	Conrad_et_al._(2009)	NimbleGen_custom_42M_oligo_array_CGH
chr1	146701914	146716552	Conrad_et_al._(2009)	NimbleGen_custom_42M_oligo_array_CGH
chr1	146780429	147056085	McCarroll_et_al._(2008)	Affymetrix_SNP_6.0_Array
chr1	146825987	147982309	de_Smith_et_al._(2007)	Agilent_185k_CGH_Arrays/Agilent_Custom_CGH_Arrays
chr1	146840958	146891810	Conrad_et_al._(2009)	NimbleGen_custom_42M_oligo_array_CGH
chr1	146841681	146862201	Conrad_et_al._(2009)	NimbleGen_custom_42M_oligo_array_CGH
chr1	146855968	146860454	Perry_et_al._(2008)	Agilent_Custom_CGH_Arrays
chr1	146855968	146860454	Perry_et_al._(2008)	Agilent_Custom_CGH_Arrays
chr1	146861170	146927363	Conrad_et_al._(2009)	NimbleGen_custom_42M_oligo_array_CGH
chr1	146862821	146905437	Perry_et_al._(2008)	Agilent_Custom_CGH_Arrays
chr1	146866059	146888973	Matsuzaki_et_al._(2009)	Custom_Affymetrix_oligonucleotide_arrays
chr1	146866059	146888973	Matsuzaki_et_al._(2009)	Custom_Affymetrix_oligonucleotide_arrays
chr1	146868664	146896582	Conrad_et_al._(2009)	NimbleGen_custom_42M_oligo_array_CGH
chr1	146874484	146886628	Matsuzaki_et_al._(2009)	Custom_Affymetrix_oligonucleotide_arrays
chr1	146875372	146888973	Matsuzaki_et_al._(2009)	Custom_Affymetrix_oligonucleotide_arrays
chr1	146875943	146886329	Conrad_et_al._(2009)	NimbleGen_custom_42M_oligo_array_CGH
chr1	147004580	147024402	Conrad_et_al._(2009)	NimbleGen_custom_42M_oligo_array_CGH
chr1	147008484	147090322	Conrad_et_al._(2009)	NimbleGen_custom_42M_oligo_array_CGH
chr1	147017157	147217833	Cooper_et_al._(2008)	Illumina_Human_1M_BeadChip
chr1	147018012	147022498	Perry_et_al._(2008)	Agilent_Custom_CGH_Arrays
chr1	147018012	147022498	Perry_et_al._(2008)	Agilent_Custom_CGH_Arrays
chr1	147018672	147053432	Conrad_et_al._(2009)	NimbleGen_custom_42M_oligo_array_CGH
chr1	147024865	147067757	Perry_et_al._(2008)	Agilent_Custom_CGH_Arrays
chr1	147030874	147058480	Conrad_et_al._(2009)	NimbleGen_custom_42M_oligo_array_CGH
chr1	147032396	147044499	Matsuzaki_et_al._(2009)	Custom_Affymetrix_oligonucleotide_arrays
chr1	147032396	147044499	Matsuzaki_et_al._(2009)	Custom_Affymetrix_oligonucleotide_arrays
chr1	147036101	147044499	Matsuzaki_et_al._(2009)	Custom_Affymetrix_oligonucleotide_arrays
chr1	147045203	147049546	Matsuzaki_et_al._(2009)	Custom_Affymetrix_oligonucleotide_arrays
chr1	147045203	147049546	Matsuzaki_et_al._(2009)	Custom_Affymetrix_oligonucleotide_arrays
chr1	147115262	147116762	Ahn_et_al._(2009)	Illumina_DNA_sequencing
chr1	147119727	147298290	Kidd_et_al._(2008)	Paired_End_Mapping
chr1	147131915	147137158	Matsuzaki_et_al._(2009)	Custom_Affymetrix_oligonucleotide_arrays
chr1	147131915	147137158	Matsuzaki_et_al._(2009)	Custom_Affymetrix_oligonucleotide_arrays
chr1	147157395	147210714	Matsuzaki_et_al._(2009)	Custom_Affymetrix_oligonucleotide_arrays
chr1	147157395	147210714	Matsuzaki_et_al._(2009)	Custom_Affymetrix_oligonucleotide_arrays
chr1	147162330	147169636	Perry_et_al._(2008)	Agilent_Custom_CGH_Arrays
chr1	147169354	147180263	Matsuzaki_et_al._(2009)	Custom_Affymetrix_oligonucleotide_arrays
chr1	147194354	147200047	Perry_et_al._(2008)	Agilent_Custom_CGH_Arrays
chr1	147194387	147199786	Matsuzaki_et_al._(2009)	Custom_Affymetrix_oligonucleotide_arrays
chr1	147200908	147210714	Matsuzaki_et_al._(2009)	Custom_Affymetrix_oligonucleotide_arrays
chr1	147293668	147302162	McKernan_et_al._(2009)	ABI_SOLiD_Sequencing
chr1	147300034	147726239	Conrad_et_al._(2009)	Agilent_custom_oligo_CGH_array
chr1	147302148	147516215	Conrad_et_al._(2009)	Agilent_custom_oligo_CGH_array
chr1	147302533	147311255	Matsuzaki_et_al._(2009)	Custom_Affymetrix_oligonucleotide_arrays
chr1	147302889	147858378	Perry_et_al._(2008)	Agilent_Custom_CGH_Arrays
chr1	147303148	147526040	McCarroll_et_al._(2008)	Affymetrix_SNP_6.0_Array
chr1	147304491	147309653	Matsuzaki_et_al._(2009)	Custom_Affymetrix_oligonucleotide_arrays
chr1	147305744	147311729	Wang_et_al._(2007)	Illumina_HumanHap550_BeadChip
chr1	147305744	147311729	Wang_et_al._(2007)	Illumina_HumanHap550_BeadChip
chr1	147305744	147327306	Shaikh_et_al._(2009)	Illumina_HumanHap550_V1_BeadChip_
chr1	147305744	147331145	Itsara_et_al._(2009)	Illumina_HumanHap300	_Illumina_HumanHap240S	_Illumina_HumanHap650Y	_Illumina_HumanHap550_BeadChips
chr1	147305744	147331145	Wang_et_al._(2007)	Illumina_HumanHap550_BeadChip
chr1	147305744	147414362	Shaikh_et_al._(2009)	Illumina_HumanHap550_V1_BeadChip_
chr1	147305744	147427061	Shaikh_et_al._(2009)	Illumina_HumanHap550_V1_BeadChip_
chr1	147305744	147427061	Shaikh_et_al._(2009)	Illumina_HumanHap550_V1_BeadChip_
chr1	147305744	147478120	Itsara_et_al._(2009)	Illumina_HumanHap300	_Illumina_HumanHap240S	_Illumina_HumanHap650Y	_Illumina_HumanHap550_BeadChips
chr1	147305744	147478120	Shaikh_et_al._(2009)	Illumina_HumanHap550_V1_BeadChip_
chr1	147305744	147478120	Shaikh_et_al._(2009)	Illumina_HumanHap550_V1_BeadChip_
chr1	147305744	147478120	Wang_et_al._(2007)	Illumina_HumanHap550_BeadChip
chr1	147305744	147478120	Wang_et_al._(2007)	Illumina_HumanHap550_BeadChip
chr1	147305744	147980523	Shaikh_et_al._(2009)	Illumina_HumanHap550_V1_BeadChip_
chr1	147305744	148039974	Shaikh_et_al._(2009)	Illumina_HumanHap550_V1_BeadChip_
chr1	147305744	148039974	Shaikh_et_al._(2009)	Illumina_HumanHap550_V1_BeadChip_
chr1	147305744	148082160	Shaikh_et_al._(2009)	Illumina_HumanHap550_V1_BeadChip_
chr1	147306690	147427061	Shaikh_et_al._(2009)	Illumina_HumanHap550_V1_BeadChip_
chr1	147306690	147522032	Pinto_et_al._(2007)	Affymetrix_500K_SNP_Mapping_Array
chr1	147306690	147980523	Pinto_et_al._(2007)	Affymetrix_500K_SNP_Mapping_Array
chr1	147308446	147356586	Conrad_et_al._(2005)	Mendelian_inconsistencies
chr1	147314918	147377167	Conrad_et_al._(2005)	Mendelian_inconsistencies
chr1	147333923	147382788	Conrad_et_al._(2005)	Mendelian_inconsistencies
chr1	147333923	147411558	Conrad_et_al._(2005)	Mendelian_inconsistencies
chr1	147333923	147425688	Conrad_et_al._(2005)	Mendelian_inconsistencies
chr1	147375745	147588154	Wong_et_al._(2007)	BAC_Array_CGH
chr1	147377167	147387670	Conrad_et_al._(2005)	Mendelian_inconsistencies
chr1	147390776	147392563	Conrad_et_al._(2005)	Mendelian_inconsistencies
chr1	147404137	147421972	Kim_et_al._(2009)	Aglient_24M_aCGH
chr1	147427061	147478120	Shaikh_et_al._(2009)	Illumina_HumanHap550_V1_BeadChip_
chr1	147467750	147484617	McCarroll_et_al._(2005)	Mendelian_inconsistencies
chr1	147484617	147505129	Conrad_et_al._(2005)	Mendelian_inconsistencies
chr1	147495710	147507662	Conrad_et_al._(2005)	Mendelian_inconsistencies
chr1	147495710	147509945	McCarroll_et_al._(2005)	Mendelian_inconsistencies
chr1	147507662	147509945	Conrad_et_al._(2005)	Mendelian_inconsistencies
chr1	147593087	147700280	Korbel_et_al._(2007)	Paired_End_Mapping
chr1	147595560	147599388	Wheeler_et_al._(2008)	Sequencing
chr1	147776324	147783010	Conrad_et_al._(2009)	NimbleGen_custom_42M_oligo_array_CGH
chr1	147776324	147810225	Conrad_et_al._(2009)	NimbleGen_custom_42M_oligo_array_CGH
chr1	147776324	147864670	Conrad_et_al._(2009)	NimbleGen_custom_42M_oligo_array_CGH
chr1	147776363	147784007	Matsuzaki_et_al._(2009)	Custom_Affymetrix_oligonucleotide_arrays
chr1	147776363	147784007	Matsuzaki_et_al._(2009)	Custom_Affymetrix_oligonucleotide_arrays
chr1	147779327	147781511	Matsuzaki_et_al._(2009)	Custom_Affymetrix_oligonucleotide_arrays
chr1	147779483	147781667	Matsuzaki_et_al._(2009)	Custom_Affymetrix_oligonucleotide_arrays
chr1	147780034	147781355	Matsuzaki_et_al._(2009)	Custom_Affymetrix_oligonucleotide_arrays
chr1	147780575	147781667	Matsuzaki_et_al._(2009)	Custom_Affymetrix_oligonucleotide_arrays
chr1	147784613	147798403	Matsuzaki_et_al._(2009)	Custom_Affymetrix_oligonucleotide_arrays
chr1	147784613	147798403	Matsuzaki_et_al._(2009)	Custom_Affymetrix_oligonucleotide_arrays
chr1	147784613	147859418	Matsuzaki_et_al._(2009)	Custom_Affymetrix_oligonucleotide_arrays
chr1	147784613	147859418	Matsuzaki_et_al._(2009)	Custom_Affymetrix_oligonucleotide_arrays
chr1	147828916	147859418	Matsuzaki_et_al._(2009)	Custom_Affymetrix_oligonucleotide_arrays
chr1	147835041	147859418	Matsuzaki_et_al._(2009)	Custom_Affymetrix_oligonucleotide_arrays
chr1	147838054	147859418	Matsuzaki_et_al._(2009)	Custom_Affymetrix_oligonucleotide_arrays
chr1	147842485	147859418	Matsuzaki_et_al._(2009)	Custom_Affymetrix_oligonucleotide_arrays
chr1	147889587	148068446	Conrad_et_al._(2009)	Agilent_custom_oligo_CGH_array
chr1	147907267	148087465	Wong_et_al._(2007)	BAC_Array_CGH
chr1	147913428	147927313	Perry_et_al._(2008)	Agilent_Custom_CGH_Arrays
chr1	147920576	147979384	Wong_et_al._(2007)	BAC_Array_CGH
chr1	147955478	148102904	Locke_et_al._(2006)	BAC_Array_CGH
chr1	147972372	148007267	Kidd_et_al._(2008)	Paired_End_Mapping
chr1	147974282	148061895	Conrad_et_al._(2009)	Agilent_custom_oligo_CGH_array
chr1	147980066	147986333	Korbel_et_al._(2007)	Paired_End_Mapping
chr1	147981074	147984910	Mills_et_al._(2006)	Sequence_trace_read_mapping
chr1	147981078	147984915	Wheeler_et_al._(2008)	Sequencing
chr1	148017945	148020061	Perry_et_al._(2008)	Agilent_Custom_CGH_Arrays
chr1	148041560	148087614	Kidd_et_al._(2008)	Paired_End_Mapping
chr1	150720293	150927551	Pinto_et_al._(2007)	Affymetrix_500K_SNP_Mapping_Array
chr1	150739463	151164777	Redon_et_al._(2006)	BAC_Array_CGH
chr1	150776972	150819989	Itsara_et_al._(2009)	Illumina_HumanHap300	_Illumina_HumanHap240S	_Illumina_HumanHap650Y	_Illumina_HumanHap550_BeadChips
chr1	150796456	150819989	Itsara_et_al._(2009)	Illumina_HumanHap300	_Illumina_HumanHap240S	_Illumina_HumanHap650Y	_Illumina_HumanHap550_BeadChips
chr1	150796456	150857766	Itsara_et_al._(2009)	Illumina_HumanHap300	_Illumina_HumanHap240S	_Illumina_HumanHap650Y	_Illumina_HumanHap550_BeadChips
chr1	150797134	150819989	Jakobsson_et_al._(2008)	Illumina_HumanHap550_BeadChip
chr1	150797134	150819989	Shaikh_et_al._(2009)	Illumina_HumanHap550_V1_BeadChip_
chr1	150803384	150819989	Shaikh_et_al._(2009)	Illumina_HumanHap550_V1_BeadChip_
chr1	150810642	150869600	Kidd_et_al._(2008)	Paired_End_Mapping
chr1	150812266	150866359	Kidd_et_al._(2008)	Paired_End_Mapping
chr1	150816580	150875096	Kidd_et_al._(2008)	Paired_End_Mapping
chr1	150816580	150875096	Tuzun_et_al._(2005)	Paired_End_Mapping
chr1	150816893	151042150	de_Smith_et_al._(2007)	Agilent_185k_CGH_Arrays/Agilent_Custom_CGH_Arrays
chr1	150819667	150853776	Matsuzaki_et_al._(2009)	Custom_Affymetrix_oligonucleotide_arrays
chr1	150821098	150857078	McKernan_et_al._(2009)	ABI_SOLiD_Sequencing
chr1	150821131	150853671	Matsuzaki_et_al._(2009)	Custom_Affymetrix_oligonucleotide_arrays
chr1	150821592	150854502	Korbel_et_al._(2007)	Paired_End_Mapping
chr1	150821800	150850302	McCarroll_et_al._(2005)	Mendelian_inconsistencies
chr1	150821805	150855544	Korbel_et_al._(2007)	Paired_End_Mapping
chr1	150822167	150854366	Cooper_et_al._(2008)	Illumina_Human_1M_BeadChip
chr1	150822234	150856715	Conrad_et_al._(2009)	Agilent_custom_oligo_CGH_array
chr1	150822330	150853218	McCarroll_et_al._(2008)	Affymetrix_SNP_6.0_Array
chr1	150822589	150838890	Perry_et_al._(2008)	Agilent_Custom_CGH_Arrays
chr1	150822589	150853342	Perry_et_al._(2008)	Agilent_Custom_CGH_Arrays
chr1	150823073	150852905	Wheeler_et_al._(2008)	Agilent_244k_CGH_Arrays
chr1	150824684	150828032	Conrad_et_al._(2005)	Mendelian_inconsistencies
chr1	150829649	150853671	Matsuzaki_et_al._(2009)	Custom_Affymetrix_oligonucleotide_arrays
chr1	150830256	150853671	Matsuzaki_et_al._(2009)	Custom_Affymetrix_oligonucleotide_arrays
chr1	150835102	150847144	Conrad_et_al._(2005)	Mendelian_inconsistencies
chr1	150839696	150852631	Perry_et_al._(2008)	Agilent_Custom_CGH_Arrays
chr1	150739463	151164777	Redon_et_al._(2006)	BAC_Array_CGH
chr1	150816893	151042150	de_Smith_et_al._(2007)	Agilent_185k_CGH_Arrays/Agilent_Custom_CGH_Arrays
chr1	150930640	151013940	Matsuzaki_et_al._(2009)	Custom_Affymetrix_oligonucleotide_arrays
chr1	150938537	151023430	Pinto_et_al._(2007)	Affymetrix_500K_SNP_Mapping_Array
chr1	150938629	151001420	Wang_et_al._(2007)	Illumina_HumanHap550_BeadChip
chr1	150949332	151005850	Redon_et_al._(2006)	Affymetrix_500K_EA_SNP_Mapping_Array
chr1	151013059	151040222	Kidd_et_al._(2008)	Paired_End_Mapping
chr1	151013059	151040222	Tuzun_et_al._(2005)	Paired_End_Mapping
chr1	151025776	151041038	Kidd_et_al._(2008)	Paired_End_Mapping
chr1	151025966	151039071	Korbel_et_al._(2007)	Paired_End_Mapping
chr1	151026190	151030101	Matsuzaki_et_al._(2009)	Custom_Affymetrix_oligonucleotide_arrays
chr1	151026190	151032250	Matsuzaki_et_al._(2009)	Custom_Affymetrix_oligonucleotide_arrays
chr1	151026190	151037704	Matsuzaki_et_al._(2009)	Custom_Affymetrix_oligonucleotide_arrays
chr1	151026190	151041037	Matsuzaki_et_al._(2009)	Custom_Affymetrix_oligonucleotide_arrays
chr1	151026489	151038065	McKernan_et_al._(2009)	ABI_SOLiD_Sequencing
chr1	151026496	151036980	Cooper_et_al._(2008)	Illumina_Human_1M_BeadChip
chr1	151026713	151037738	Conrad_et_al._(2009)	Agilent_custom_oligo_CGH_array
chr1	151027011	151036463	Perry_et_al._(2008)	Agilent_Custom_CGH_Arrays
chr1	151027733	151036463	Perry_et_al._(2008)	Agilent_Custom_CGH_Arrays
chr1	151027995	151036431	McCarroll_et_al._(2005)	Mendelian_inconsistencies
chr1	151028547	151035324	McCarroll_et_al._(2008)	Affymetrix_SNP_6.0_Array
chr1	151029220	151035280	Matsuzaki_et_al._(2009)	Custom_Affymetrix_oligonucleotide_arrays
chr1	151030779	151033105	Conrad_et_al._(2005)	Mendelian_inconsistencies
chr1	153361602	153581431	Redon_et_al._(2006)	BAC_Array_CGH
chr1	153361603	153541655	Wong_et_al._(2007)	BAC_Array_CGH
chr1	153444505	153481819	Matsuzaki_et_al._(2009)	Custom_Affymetrix_oligonucleotide_arrays
chr1	153447113	153487867	Conrad_et_al._(2009)	Agilent_custom_oligo_CGH_array
chr1	153448723	153450569	Perry_et_al._(2008)	Agilent_Custom_CGH_Arrays
chr1	153451033	153470618	Perry_et_al._(2008)	Agilent_Custom_CGH_Arrays
chr1	153455159	153459633	Matsuzaki_et_al._(2009)	Custom_Affymetrix_oligonucleotide_arrays
chr1	153455159	153472035	Matsuzaki_et_al._(2009)	Custom_Affymetrix_oligonucleotide_arrays
chr1	153455784	153467684	McCarroll_et_al._(2008)	Affymetrix_SNP_6.0_Array
chr1	153461604	153464086	Shaikh_et_al._(2009)	Illumina_HumanHap550_V1_BeadChip_
chr1	153464051	153468405	Matsuzaki_et_al._(2009)	Custom_Affymetrix_oligonucleotide_arrays
chr1	159610879	159948176	Redon_et_al._(2006)	Affymetrix_500K_EA_SNP_Mapping_Array
chr1	159669654	159933356	Wong_et_al._(2007)	BAC_Array_CGH
chr1	159672939	159890629	Redon_et_al._(2006)	BAC_Array_CGH
chr1	159675687	159913382	Conrad_et_al._(2009)	Agilent_custom_oligo_CGH_array
chr1	159730122	159940306	Pinto_et_al._(2007)	Affymetrix_500K_SNP_Mapping_Array
chr1	159745304	159912627	Perry_et_al._(2008)	Agilent_Custom_CGH_Arrays
chr1	159745305	160346951	de_Smith_et_al._(2007)	Agilent_185k_CGH_Arrays/Agilent_Custom_CGH_Arrays
chr1	159746569	159913382	Conrad_et_al._(2009)	Agilent_custom_oligo_CGH_array
chr1	159749902	159832916	Korbel_et_al._(2007)	Paired_End_Mapping
chr1	159758182	159899278	Kim_et_al._(2009)	Aglient_24M_aCGH
chr1	159761664	159913448	Wang_et_al._(2007)	Illumina_HumanHap550_BeadChip
chr1	159761845	159845486	Korbel_et_al._(2007)	Paired_End_Mapping
chr1	159767935	159769570	Mills_et_al._(2006)	Sequence_trace_read_mapping
chr1	159777717	159884140	Shaikh_et_al._(2009)	Illumina_HumanHap550_V1_BeadChip_
chr1	159777717	159884140	Wang_et_al._(2007)	Illumina_HumanHap550_BeadChip
chr1	159777717	159905010	Shaikh_et_al._(2009)	Illumina_HumanHap550_V1_BeadChip_
chr1	159778034	159906183	McCarroll_et_al._(2008)	Affymetrix_SNP_6.0_Array
chr1	159784837	159867596	McKernan_et_al._(2009)	ABI_SOLiD_Sequencing
chr1	159789853	159821663	Sebat_et_al._(2004)	ROMA
chr1	159831229	159913394	Ahn_et_al._(2009)	Illumina_DNA_sequencing
chr1	159831257	159913343	Wang_et_al._(2008)	Illumina_DNA_sequencing
chr1	159882450	159895936	Matsuzaki_et_al._(2009)	Custom_Affymetrix_oligonucleotide_arrays
chr1	159882450	159912516	Matsuzaki_et_al._(2009)	Custom_Affymetrix_oligonucleotide_arrays
chr1	159882450	159912516	Matsuzaki_et_al._(2009)	Custom_Affymetrix_oligonucleotide_arrays
chr1	159887361	159892871	Matsuzaki_et_al._(2009)	Custom_Affymetrix_oligonucleotide_arrays
chr1	159887552	159901749	Conrad_et_al._(2005)	Mendelian_inconsistencies
chr1	167326252	167887892	Conrad_et_al._(2009)	Agilent_custom_oligo_CGH_array
chr1	167488547	167514350	Kim_et_al._(2009)	Aglient_24M_aCGH
chr1	167493797	167507911	de_Smith_et_al._(2007)	Agilent_185k_CGH_Arrays/Agilent_Custom_CGH_Arrays
chr1	167493878	167509319	Matsuzaki_et_al._(2009)	Custom_Affymetrix_oligonucleotide_arrays
chr1	167495768	167506708	Itsara_et_al._(2009)	Illumina_HumanHap300	_Illumina_HumanHap240S	_Illumina_HumanHap650Y	_Illumina_HumanHap550_BeadChips
chr1	167495768	167506708	Shaikh_et_al._(2009)	Illumina_HumanHap550_V1_BeadChip_
chr1	167495768	167506708	Shaikh_et_al._(2009)	Illumina_HumanHap550_V1_BeadChip_
chr1	167495768	167506708	Wang_et_al._(2007)	Illumina_HumanHap550_BeadChip
chr1	167495768	167506708	Wang_et_al._(2007)	Illumina_HumanHap550_BeadChip
chr1	167498166	167506708	Shaikh_et_al._(2009)	Illumina_HumanHap550_V1_BeadChip_
chr1	167500598	167508390	McCarroll_et_al._(2008)	Affymetrix_SNP_6.0_Array
chr1	173060767	173068262	Shaikh_et_al._(2009)	Illumina_HumanHap550_V1_BeadChip_
chr1	173063179	173068463	McCarroll_et_al._(2008)	Affymetrix_SNP_6.0_Array
chr1	173063179	173068467	Wheeler_et_al._(2008)	Sequencing
chr1	173063210	173068355	Matsuzaki_et_al._(2009)	Custom_Affymetrix_oligonucleotide_arrays
chr1	173063237	173068473	Conrad_et_al._(2009)	Agilent_custom_oligo_CGH_array
chr1	173063389	173068211	Perry_et_al._(2008)	Agilent_Custom_CGH_Arrays
chr1	173064490	173067495	Shaikh_et_al._(2009)	Illumina_HumanHap550_V1_BeadChip_
chr1	173064490	173068262	Conrad_et_al._(2005)	Mendelian_inconsistencies
chr1	173064490	173068262	Itsara_et_al._(2009)	Illumina_HumanHap300	_Illumina_HumanHap240S	_Illumina_HumanHap650Y	_Illumina_HumanHap550_BeadChips
chr1	173064490	173068262	McCarroll_et_al._(2005)	Mendelian_inconsistencies
chr1	173064490	173068262	Shaikh_et_al._(2009)	Illumina_HumanHap550_V1_BeadChip_
chr1	173064490	173068262	Wang_et_al._(2007)	Illumina_HumanHap550_BeadChip
chr1	173064490	173068262	Wang_et_al._(2007)	Illumina_HumanHap550_BeadChip
chr1	187001959	187149660	Itsara_et_al._(2009)	Illumina_HumanHap300	_Illumina_HumanHap240S	_Illumina_HumanHap650Y	_Illumina_HumanHap550_BeadChips
chr1	187057927	187097175	Matsuzaki_et_al._(2009)	Custom_Affymetrix_oligonucleotide_arrays
chr1	187070415	187088255	Matsuzaki_et_al._(2009)	Custom_Affymetrix_oligonucleotide_arrays
chr1	187072199	187091823	Matsuzaki_et_al._(2009)	Custom_Affymetrix_oligonucleotide_arrays
chr1	187117397	187233979	Shaikh_et_al._(2009)	Illumina_HumanHap550_V1_BeadChip_
chr1	187225724	187233417	Matsuzaki_et_al._(2009)	Custom_Affymetrix_oligonucleotide_arrays
chr1	187250900	187304747	Conrad_et_al._(2009)	Agilent_custom_oligo_CGH_array
chr1	187261219	187295821	Shaikh_et_al._(2009)	Illumina_HumanHap550_V1_BeadChip_
chr1	187293847	187297986	McCarroll_et_al._(2008)	Affymetrix_SNP_6.0_Array
chr1	187294778	187295821	Shaikh_et_al._(2009)	Illumina_HumanHap550_V1_BeadChip_
chr1	187294778	187394747	Itsara_et_al._(2009)	Illumina_HumanHap300	_Illumina_HumanHap240S	_Illumina_HumanHap650Y	_Illumina_HumanHap550_BeadChips
chr1	187320829	187745063	Pinto_et_al._(2007)	Affymetrix_500K_SNP_Mapping_Array
chr1	187330954	187604620	Pinto_et_al._(2007)	Affymetrix_500K_SNP_Mapping_Array
chr1	187338531	187344221	Conrad_et_al._(2009)	Agilent_custom_oligo_CGH_array
chr1	187353516	187359935	Matsuzaki_et_al._(2009)	Custom_Affymetrix_oligonucleotide_arrays
chr1	187353623	187359115	McCarroll_et_al._(2008)	Affymetrix_SNP_6.0_Array
chr1	187353840	187356191	Shaikh_et_al._(2009)	Illumina_HumanHap550_V1_BeadChip_
chr1	187353840	187356191	Wang_et_al._(2007)	Illumina_HumanHap550_BeadChip
chr1	194857460	195228425	Redon_et_al._(2006)	BAC_Array_CGH
chr1	194936135	195082994	Locke_et_al._(2006)	BAC_Array_CGH
chr1	194936135	195082994	Sharp_et_al._(2005)	BAC_Array_CGH
chr1	194975846	195332697	Redon_et_al._(2006)	Affymetrix_500K_EA_SNP_Mapping_Array
chr1	194976941	195091905	Conrad_et_al._(2009)	NimbleGen_custom_42M_oligo_array_CGH
chr1	194977757	195193635	Perry_et_al._(2008)	Agilent_Custom_CGH_Arrays
chr1	194978246	195089856	Perry_et_al._(2008)	Agilent_Custom_CGH_Arrays
chr1	194978455	195015136	Matsuzaki_et_al._(2009)	Custom_Affymetrix_oligonucleotide_arrays
chr1	194978455	195069451	Matsuzaki_et_al._(2009)	Custom_Affymetrix_oligonucleotide_arrays
chr1	194978455	195088621	Matsuzaki_et_al._(2009)	Custom_Affymetrix_oligonucleotide_arrays
chr1	194978455	195088621	Matsuzaki_et_al._(2009)	Custom_Affymetrix_oligonucleotide_arrays
chr1	194978455	195184967	Matsuzaki_et_al._(2009)	Custom_Affymetrix_oligonucleotide_arrays
chr1	194978455	195184967	Matsuzaki_et_al._(2009)	Custom_Affymetrix_oligonucleotide_arrays
chr1	194983118	195078925	Kim_et_al._(2009)	Aglient_24M_aCGH
chr1	194983337	195066235	Korbel_et_al._(2007)	Paired_End_Mapping
chr1	194984098	195075439	Kidd_et_al._(2008)	Paired_End_Mapping
chr1	194986902	195080687	Kidd_et_al._(2008)	Paired_End_Mapping
chr1	194988264	195100653	Kidd_et_al._(2008)	Paired_End_Mapping
chr1	194988479	195081319	Kidd_et_al._(2008)	Paired_End_Mapping
chr1	194991439	195004964	Matsuzaki_et_al._(2009)	Custom_Affymetrix_oligonucleotide_arrays
chr1	194993072	195100122	Kidd_et_al._(2008)	Paired_End_Mapping
chr1	194995226	194999555	Matsuzaki_et_al._(2009)	Custom_Affymetrix_oligonucleotide_arrays
chr1	194996339	195078536	McKernan_et_al._(2009)	ABI_SOLiD_Sequencing
chr1	194997658	195068695	McCarroll_et_al._(2008)	Affymetrix_SNP_6.0_Array
chr1	194997771	195168376	Pinto_et_al._(2007)	Affymetrix_500K_SNP_Mapping_Array
chr1	194997771	195168376	Zogopoulos_et_al._(2007)	Affymetrix_500K_and_100K_SNP_Mapping_Arrays
chr1	194997771	195278200	Pinto_et_al._(2007)	Affymetrix_500K_SNP_Mapping_Array
chr1	194997796	195182982	Zogopoulos_et_al._(2007)	Affymetrix_500K_and_100K_SNP_Mapping_Arrays
chr1	194999756	195168376	Pinto_et_al._(2007)	Affymetrix_500K_SNP_Mapping_Array
chr1	195001177	195069451	Matsuzaki_et_al._(2009)	Custom_Affymetrix_oligonucleotide_arrays
chr1	195003979	195016283	Conrad_et_al._(2009)	NimbleGen_custom_42M_oligo_array_CGH
chr1	195004529	195015136	Matsuzaki_et_al._(2009)	Custom_Affymetrix_oligonucleotide_arrays
chr1	195004814	195025053	Conrad_et_al._(2005)	Mendelian_inconsistencies
chr1	195005520	195165287	Wheeler_et_al._(2008)	Agilent_244k_CGH_Arrays
chr1	195005549	195089556	de_Smith_et_al._(2007)	Agilent_185k_CGH_Arrays/Agilent_Custom_CGH_Arrays
chr1	195006454	195274102	Zogopoulos_et_al._(2007)	Affymetrix_500K_and_100K_SNP_Mapping_Arrays
chr1	195031211	195187683	Kidd_et_al._(2008)	Paired_End_Mapping
chr1	195031966	195153393	Zogopoulos_et_al._(2007)	Affymetrix_500K_and_100K_SNP_Mapping_Arrays
chr1	195046026	195048396	Conrad_et_al._(2009)	Agilent_custom_oligo_CGH_array
chr1	195059832	195062807	Conrad_et_al._(2005)	Mendelian_inconsistencies
chr1	195059866	195167724	Matsuzaki_et_al._(2009)	Custom_Affymetrix_oligonucleotide_arrays
chr1	195060951	195185070	Wang_et_al._(2008)	Illumina_DNA_sequencing
chr1	195063101	195221853	Locke_et_al._(2006)	BAC_Array_CGH
chr1	195063101	195221853	Sharp_et_al._(2005)	BAC_Array_CGH
chr1	195068235	195168376	Zogopoulos_et_al._(2007)	Affymetrix_500K_and_100K_SNP_Mapping_Arrays
chr1	195088605	195147464	Conrad_et_al._(2009)	Agilent_custom_oligo_CGH_array
chr1	195089652	195163711	Jakobsson_et_al._(2008)	Illumina_HumanHap550_BeadChip
chr1	195089652	195163711	Jakobsson_et_al._(2008)	Illumina_HumanHap550_BeadChip
chr1	195089653	195129192	Shaikh_et_al._(2009)	Illumina_HumanHap550_V1_BeadChip_
chr1	195089653	195133856	Shaikh_et_al._(2009)	Illumina_HumanHap550_V1_BeadChip_
chr1	195089653	195160949	Shaikh_et_al._(2009)	Illumina_HumanHap550_V1_BeadChip_
chr1	195089653	195163711	Itsara_et_al._(2009)	Illumina_HumanHap300	_Illumina_HumanHap240S	_Illumina_HumanHap650Y	_Illumina_HumanHap550_BeadChips
chr1	195089653	195163711	Shaikh_et_al._(2009)	Illumina_HumanHap550_V1_BeadChip_
chr1	195089653	195163711	Wang_et_al._(2007)	Illumina_HumanHap550_BeadChip
chr1	195089653	195186771	Itsara_et_al._(2009)	Illumina_HumanHap300	_Illumina_HumanHap240S	_Illumina_HumanHap650Y	_Illumina_HumanHap550_BeadChips
chr1	195089653	195199868	Itsara_et_al._(2009)	Illumina_HumanHap300	_Illumina_HumanHap240S	_Illumina_HumanHap650Y	_Illumina_HumanHap550_BeadChips
chr1	195089940	195168372	McCarroll_et_al._(2008)	Affymetrix_SNP_6.0_Array
chr1	195089966	195153393	Pinto_et_al._(2007)	Affymetrix_500K_SNP_Mapping_Array
chr1	195091816	195146131	Matsuzaki_et_al._(2009)	Custom_Affymetrix_oligonucleotide_arrays
chr1	195092486	195133856	Shaikh_et_al._(2009)	Illumina_HumanHap550_V1_BeadChip_
chr1	195092486	195160949	Shaikh_et_al._(2009)	Illumina_HumanHap550_V1_BeadChip_
chr1	195092486	195163711	Shaikh_et_al._(2009)	Illumina_HumanHap550_V1_BeadChip_
chr1	195146677	195185893	Conrad_et_al._(2009)	NimbleGen_custom_42M_oligo_array_CGH
chr1	195148205	195186581	Perry_et_al._(2008)	Agilent_Custom_CGH_Arrays
chr1	197375682	197380386	Matsuzaki_et_al._(2009)	Custom_Affymetrix_oligonucleotide_arrays
chr1	197375682	197380386	Matsuzaki_et_al._(2009)	Custom_Affymetrix_oligonucleotide_arrays
chr1	197376789	197380534	Conrad_et_al._(2009)	Agilent_custom_oligo_CGH_array
chr1	197376930	197379330	Matsuzaki_et_al._(2009)	Custom_Affymetrix_oligonucleotide_arrays
chr1	197378049	197380463	McCarroll_et_al._(2008)	Affymetrix_SNP_6.0_Array
chr1	197378849	197380849	McKernan_et_al._(2009)	ABI_SOLiD_Sequencing
chr1	221681361	221698668	Wang_et_al._(2007)	Illumina_HumanHap550_BeadChip
chr1	221693527	221708769	Conrad_et_al._(2009)	Agilent_custom_oligo_CGH_array
chr1	221694997	221711029	Redon_et_al._(2006)	Affymetrix_500K_EA_SNP_Mapping_Array
chr1	246127582	247134313	Pinto_et_al._(2007)	Affymetrix_500K_SNP_Mapping_Array
chr1	246309151	246884005	Pinto_et_al._(2007)	Affymetrix_500K_SNP_Mapping_Array
chr1	246566732	246931997	Redon_et_al._(2006)	BAC_Array_CGH
chr1	246589303	247124862	Pinto_et_al._(2007)	Affymetrix_500K_SNP_Mapping_Array
chr1	246662304	246884005	Redon_et_al._(2006)	Affymetrix_500K_EA_SNP_Mapping_Array
chr1	246670883	246701820	Conrad_et_al._(2009)	NimbleGen_custom_42M_oligo_array_CGH
chr1	246672132	246676474	Conrad_et_al._(2009)	NimbleGen_custom_42M_oligo_array_CGH
chr1	246673635	246676879	Perry_et_al._(2008)	Agilent_Custom_CGH_Arrays
chr1	246676539	246692415	Conrad_et_al._(2009)	NimbleGen_custom_42M_oligo_array_CGH
chr1	246676880	246713386	de_Smith_et_al._(2007)	Agilent_185k_CGH_Arrays/Agilent_Custom_CGH_Arrays
chr1	246682736	246685967	Perry_et_al._(2008)	Agilent_Custom_CGH_Arrays
chr1	246687782	246702344	McCarroll_et_al._(2008)	Affymetrix_SNP_6.0_Array
chr1	246693541	246897164	Kidd_et_al._(2008)	Paired_End_Mapping
chr1	246701351	246702389	Perry_et_al._(2008)	Agilent_Custom_CGH_Arrays
chr1	246711567	246857031	Sebat_et_al._(2004)	ROMA
chr1	246713051	246795030	Ahn_et_al._(2009)	Illumina_DNA_sequencing
chr1	246713357	246723389	Matsuzaki_et_al._(2009)	Custom_Affymetrix_oligonucleotide_arrays
chr1	246740573	246743243	Conrad_et_al._(2009)	Agilent_custom_oligo_CGH_array
chr1	246754133	246932000	Iafrate_et_al._(2004)	BAC_Array_CGH
chr1	246760996	246767346	Mills_et_al._(2006)	Sequence_trace_read_mapping
chr1	246764341	246767378	Conrad_et_al._(2009)	Agilent_custom_oligo_CGH_array
chr1	246765007	246767676	Matsuzaki_et_al._(2009)	Custom_Affymetrix_oligonucleotide_arrays
chr1	246765007	246769348	Matsuzaki_et_al._(2009)	Custom_Affymetrix_oligonucleotide_arrays
chr1	246768571	246944046	Locke_et_al._(2006)	BAC_Array_CGH
chr1	246769816	246861928	Matsuzaki_et_al._(2009)	Custom_Affymetrix_oligonucleotide_arrays
chr1	246773790	246776260	Matsuzaki_et_al._(2009)	Custom_Affymetrix_oligonucleotide_arrays
chr1	246794522	246875051	Wheeler_et_al._(2008)	Agilent_244k_CGH_Arrays
chr1	246794551	246863305	de_Smith_et_al._(2007)	Agilent_185k_CGH_Arrays/Agilent_Custom_CGH_Arrays
chr1	246795729	246862141	Conrad_et_al._(2009)	Agilent_custom_oligo_CGH_array
chr1	246798678	246861928	Matsuzaki_et_al._(2009)	Custom_Affymetrix_oligonucleotide_arrays
chr1	246804638	246862141	Conrad_et_al._(2009)	Agilent_custom_oligo_CGH_array
chr1	246804697	246862187	Perry_et_al._(2008)	Agilent_Custom_CGH_Arrays
chr1	246815817	246863836	McCarroll_et_al._(2008)	Affymetrix_SNP_6.0_Array
chr1	246816553	246861928	Matsuzaki_et_al._(2009)	Custom_Affymetrix_oligonucleotide_arrays
chr1	246817928	246861928	Matsuzaki_et_al._(2009)	Custom_Affymetrix_oligonucleotide_arrays
chr1	246819303	246831678	Matsuzaki_et_al._(2009)	Custom_Affymetrix_oligonucleotide_arrays
chr1	246819303	246842678	Matsuzaki_et_al._(2009)	Custom_Affymetrix_oligonucleotide_arrays
chr1	246819303	246844053	Matsuzaki_et_al._(2009)	Custom_Affymetrix_oligonucleotide_arrays
chr1	246851482	246860246	Conrad_et_al._(2005)	Mendelian_inconsistencies
chr1	246856102	246857052	Young_et_al._(2008)	MLPA
chr1	246865780	246867936	Matsuzaki_et_al._(2009)	Custom_Affymetrix_oligonucleotide_arrays
chr1	246865780	246867936	Matsuzaki_et_al._(2009)	Custom_Affymetrix_oligonucleotide_arrays
chr1	246865937	246869166	Perry_et_al._(2008)	Agilent_Custom_CGH_Arrays
chr1	246874936	246877958	Perry_et_al._(2008)	Agilent_Custom_CGH_Arrays
chr10	67528141	67971209	Simon-Sanchez_et_al._(2007)	Illumina_HumanHap300_BeadChip
chr10	67804797	67938846	Wong_et_al._(2007)	BAC_Array_CGH
chr10	67840557	67906707	Jakobsson_et_al._(2008)	Illumina_HumanHap550_BeadChip
chr10	67841800	67948325	Pinto_et_al._(2007)	Affymetrix_500K_SNP_Mapping_Array
chr10	67879500	67935343	Pinto_et_al._(2007)	Affymetrix_500K_SNP_Mapping_Array
chr10	67885161	67934190	Jakobsson_et_al._(2008)	Illumina_HumanHap550_BeadChip
chr10	67913368	67969901	Pinto_et_al._(2007)	Affymetrix_500K_SNP_Mapping_Array
chr10	67938287	67944124	Shaikh_et_al._(2009)	Illumina_HumanHap550_V1_BeadChip_
chr10	67942231	67943727	Matsuzaki_et_al._(2009)	Custom_Affymetrix_oligonucleotide_arrays
chr10	67942231	67948895	Matsuzaki_et_al._(2009)	Custom_Affymetrix_oligonucleotide_arrays
chr10	67944050	67948325	Shaikh_et_al._(2009)	Illumina_HumanHap550_V1_BeadChip_
chr10	67944124	67948325	Shaikh_et_al._(2009)	Illumina_HumanHap550_V1_BeadChip_
chr10	67944124	68050599	Itsara_et_al._(2009)	Illumina_HumanHap300	_Illumina_HumanHap240S	_Illumina_HumanHap650Y	_Illumina_HumanHap550_BeadChips
chr10	67944731	67948321	McCarroll_et_al._(2008)	Affymetrix_SNP_6.0_Array
chr10	67987416	68078527	Redon_et_al._(2006)	Affymetrix_500K_EA_SNP_Mapping_Array
chr10	67999188	68034046	Shaikh_et_al._(2009)	Illumina_HumanHap550_V1_BeadChip_
chr10	68016700	68162396	Redon_et_al._(2006)	BAC_Array_CGH
chr10	6690997	6705355	Redon_et_al._(2006)	Affymetrix_500K_EA_SNP_Mapping_Array
chr10	6693820	6704202	Kim_et_al._(2009)	Aglient_24M_aCGH
chr10	6694438	6704207	Conrad_et_al._(2009)	Agilent_custom_oligo_CGH_array
chr10	6694791	6702141	Shaikh_et_al._(2009)	Illumina_HumanHap550_V1_BeadChip_
chr10	6694791	6702141	Wang_et_al._(2007)	Illumina_HumanHap550_BeadChip
chr10	6695312	6702141	Conrad_et_al._(2005)	Mendelian_inconsistencies
chr10	6695312	6702141	McCarroll_et_al._(2005)	Mendelian_inconsistencies
chr10	6695585	6704634	Perry_et_al._(2008)	Agilent_Custom_CGH_Arrays
chr10	6697781	6704159	McCarroll_et_al._(2008)	Affymetrix_SNP_6.0_Array
chr10	20726725	20938614	Redon_et_al._(2006)	BAC_Array_CGH
chr10	20739152	20949210	Redon_et_al._(2006)	Affymetrix_500K_EA_SNP_Mapping_Array
chr10	20786200	20949210	Pinto_et_al._(2007)	Affymetrix_500K_SNP_Mapping_Array
chr10	20872418	20905163	Itsara_et_al._(2009)	Illumina_HumanHap300	_Illumina_HumanHap240S	_Illumina_HumanHap650Y	_Illumina_HumanHap550_BeadChips
chr10	20882037	20894603	Shaikh_et_al._(2009)	Illumina_HumanHap550_V1_BeadChip_
chr10	20890118	20893540	McCarroll_et_al._(2008)	Affymetrix_SNP_6.0_Array
chr10	20890579	20897455	Conrad_et_al._(2009)	Agilent_custom_oligo_CGH_array
chr10	20890630	20892021	Shaikh_et_al._(2009)	Illumina_HumanHap550_V1_BeadChip_
chr10	20890630	20894086	Shaikh_et_al._(2009)	Illumina_HumanHap550_V1_BeadChip_
chr10	20890630	20894574	Shaikh_et_al._(2009)	Illumina_HumanHap550_V1_BeadChip_
chr10	20890630	20894574	Shaikh_et_al._(2009)	Illumina_HumanHap550_V1_BeadChip_
chr10	20890630	20894603	Itsara_et_al._(2009)	Illumina_HumanHap300	_Illumina_HumanHap240S	_Illumina_HumanHap650Y	_Illumina_HumanHap550_BeadChips
chr10	20890630	20894603	Shaikh_et_al._(2009)	Illumina_HumanHap550_V1_BeadChip_
chr10	20890630	20894603	Shaikh_et_al._(2009)	Illumina_HumanHap550_V1_BeadChip_
chr10	20890630	20894603	Wang_et_al._(2007)	Illumina_HumanHap550_BeadChip
chr10	20890630	20894603	Wang_et_al._(2007)	Illumina_HumanHap550_BeadChip
chr10	20890667	20897311	Matsuzaki_et_al._(2009)	Custom_Affymetrix_oligonucleotide_arrays
chr10	20890924	20894590	de_Smith_et_al._(2007)	Agilent_185k_CGH_Arrays/Agilent_Custom_CGH_Arrays
chr10	20890946	20897367	Perry_et_al._(2008)	Agilent_Custom_CGH_Arrays
chr10	20891019	20894603	Shaikh_et_al._(2009)	Illumina_HumanHap550_V1_BeadChip_
chr10	20891019	20894603	Shaikh_et_al._(2009)	Illumina_HumanHap550_V1_BeadChip_
chr10	20891214	20895478	Conrad_et_al._(2005)	Mendelian_inconsistencies
chr10	20891214	20895478	McCarroll_et_al._(2005)	Mendelian_inconsistencies
chr10	20892798	20895015	Conrad_et_al._(2005)	Mendelian_inconsistencies
chr10	20892798	20895015	Conrad_et_al._(2005)	Mendelian_inconsistencies
chr10	24409794	24413848	Mills_et_al._(2006)	Sequence_trace_read_mapping
chr10	24417680	24419045	McCarroll_et_al._(2008)	Affymetrix_SNP_6.0_Array
chr10	24419010	24421899	Matsuzaki_et_al._(2009)	Custom_Affymetrix_oligonucleotide_arrays
chr10	27200938	27269999	Redon_et_al._(2006)	Affymetrix_500K_EA_SNP_Mapping_Array
chr10	27264678	27269584	Conrad_et_al._(2009)	Agilent_custom_oligo_CGH_array
chr10	27265653	27268445	Pinto_et_al._(2007)	Affymetrix_500K_SNP_Mapping_Array
chr10	27265653	27281786	Pinto_et_al._(2007)	Affymetrix_500K_SNP_Mapping_Array
chr10	27265911	27268479	McCarroll_et_al._(2008)	Affymetrix_SNP_6.0_Array
chr10	45341719	48101925	Redon_et_al._(2006)	BAC_Array_CGH
chr10	45364098	48037264	Redon_et_al._(2006)	Affymetrix_500K_EA_SNP_Mapping_Array
chr10	45365767	47063957	Pinto_et_al._(2007)	Affymetrix_500K_SNP_Mapping_Array
chr10	45408067	47212082	Zogopoulos_et_al._(2007)	Affymetrix_500K_and_100K_SNP_Mapping_Arrays
chr10	45429539	47120496	Shaikh_et_al._(2009)	Illumina_HumanHap550_V1_BeadChip_
chr10	45468332	47173619	Shaikh_et_al._(2009)	Illumina_HumanHap550_V1_BeadChip_
chr10	45468332	47932297	Shaikh_et_al._(2009)	Illumina_HumanHap550_V1_BeadChip_
chr10	45489599	45520858	Kim_et_al._(2009)	Aglient_24M_aCGH
chr10	45489854	47932297	Shaikh_et_al._(2009)	Illumina_HumanHap550_V1_BeadChip_
chr10	45490557	45522146	Perry_et_al._(2008)	Agilent_Custom_CGH_Arrays
chr10	45494305	45524752	Matsuzaki_et_al._(2009)	Custom_Affymetrix_oligonucleotide_arrays
chr10	45494305	45526927	Matsuzaki_et_al._(2009)	Custom_Affymetrix_oligonucleotide_arrays
chr10	45494305	45600877	Matsuzaki_et_al._(2009)	Custom_Affymetrix_oligonucleotide_arrays
chr10	45520815	47839327	Kim_et_al._(2009)	Aglient_24M_aCGH
chr10	45525725	45554746	de_Smith_et_al._(2007)	Agilent_185k_CGH_Arrays/Agilent_Custom_CGH_Arrays
chr10	45530757	46557002	Pinto_et_al._(2007)	Affymetrix_500K_SNP_Mapping_Array
chr10	45536421	47173619	Shaikh_et_al._(2009)	Illumina_HumanHap550_V1_BeadChip_
chr10	45536421	47212100	Pinto_et_al._(2007)	Affymetrix_500K_SNP_Mapping_Array
chr10	45552535	45588729	Kidd_et_al._(2008)	Paired_End_Mapping
chr10	45554746	47944396	de_Smith_et_al._(2007)	Agilent_185k_CGH_Arrays/Agilent_Custom_CGH_Arrays
chr10	45581457	45624076	Conrad_et_al._(2009)	Agilent_custom_oligo_CGH_array
chr10	45581457	45635526	Conrad_et_al._(2009)	Agilent_custom_oligo_CGH_array
chr10	45583344	45600877	Matsuzaki_et_al._(2009)	Custom_Affymetrix_oligonucleotide_arrays
chr10	45603199	45623564	Matsuzaki_et_al._(2009)	Custom_Affymetrix_oligonucleotide_arrays
chr10	45603199	45631703	Matsuzaki_et_al._(2009)	Custom_Affymetrix_oligonucleotide_arrays
chr10	45622760	45635526	Conrad_et_al._(2009)	Agilent_custom_oligo_CGH_array
chr10	45624125	45627051	Matsuzaki_et_al._(2009)	Custom_Affymetrix_oligonucleotide_arrays
chr10	45629059	45669067	Perry_et_al._(2008)	Agilent_Custom_CGH_Arrays
chr10	45669624	45677813	Matsuzaki_et_al._(2009)	Custom_Affymetrix_oligonucleotide_arrays
chr10	45669624	45679018	Matsuzaki_et_al._(2009)	Custom_Affymetrix_oligonucleotide_arrays
chr10	45669624	45681688	Matsuzaki_et_al._(2009)	Custom_Affymetrix_oligonucleotide_arrays
chr10	45669624	45688300	Matsuzaki_et_al._(2009)	Custom_Affymetrix_oligonucleotide_arrays
chr10	45669624	45715252	Matsuzaki_et_al._(2009)	Custom_Affymetrix_oligonucleotide_arrays
chr10	45669624	45735382	Matsuzaki_et_al._(2009)	Custom_Affymetrix_oligonucleotide_arrays
chr10	45688300	45729822	Matsuzaki_et_al._(2009)	Custom_Affymetrix_oligonucleotide_arrays
chr10	45688966	45729628	Perry_et_al._(2008)	Agilent_Custom_CGH_Arrays
chr10	45709884	45716594	Matsuzaki_et_al._(2009)	Custom_Affymetrix_oligonucleotide_arrays
chr10	45711607	45717105	Perry_et_al._(2008)	Agilent_Custom_CGH_Arrays
chr10	45720620	45729822	Matsuzaki_et_al._(2009)	Custom_Affymetrix_oligonucleotide_arrays
chr10	45898323	46105631	Conrad_et_al._(2009)	Agilent_custom_oligo_CGH_array
chr10	45898323	46849147	Conrad_et_al._(2009)	Agilent_custom_oligo_CGH_array
chr10	45901999	45962017	Perry_et_al._(2008)	Agilent_Custom_CGH_Arrays
chr10	46027717	46029744	Perry_et_al._(2008)	Agilent_Custom_CGH_Arrays
chr10	46098197	48941736	Perry_et_al._(2008)	Agilent_Custom_CGH_Arrays
chr10	46121208	46123420	Matsuzaki_et_al._(2009)	Custom_Affymetrix_oligonucleotide_arrays
chr10	46121208	46131988	Matsuzaki_et_al._(2009)	Custom_Affymetrix_oligonucleotide_arrays
chr10	46121208	46131988	Matsuzaki_et_al._(2009)	Custom_Affymetrix_oligonucleotide_arrays
chr10	46127588	46131988	Matsuzaki_et_al._(2009)	Custom_Affymetrix_oligonucleotide_arrays
chr10	46127800	46131988	Matsuzaki_et_al._(2009)	Custom_Affymetrix_oligonucleotide_arrays
chr10	46172281	46234532	Wong_et_al._(2007)	BAC_Array_CGH
chr10	46222166	46228145	Perry_et_al._(2008)	Agilent_Custom_CGH_Arrays
chr10	46228686	46401166	Wong_et_al._(2007)	BAC_Array_CGH
chr10	46230993	46318068	Locke_et_al._(2006)	BAC_Array_CGH
chr10	46231985	46416466	Wong_et_al._(2007)	BAC_Array_CGH
chr10	46363383	46557002	Pinto_et_al._(2007)	Affymetrix_500K_SNP_Mapping_Array
chr10	46363383	46557002	Zogopoulos_et_al._(2007)	Affymetrix_500K_and_100K_SNP_Mapping_Arrays
chr10	46363383	46557002	Zogopoulos_et_al._(2007)	Affymetrix_500K_and_100K_SNP_Mapping_Arrays
chr10	46363383	47131895	Zogopoulos_et_al._(2007)	Affymetrix_500K_and_100K_SNP_Mapping_Arrays
chr10	46363383	47212082	Zogopoulos_et_al._(2007)	Affymetrix_500K_and_100K_SNP_Mapping_Arrays
chr10	46363383	47212100	Pinto_et_al._(2007)	Affymetrix_500K_SNP_Mapping_Array
chr10	46363383	47212100	Pinto_et_al._(2007)	Affymetrix_500K_SNP_Mapping_Array
chr10	46363383	47485249	Pinto_et_al._(2007)	Affymetrix_500K_SNP_Mapping_Array
chr10	46363383	47485249	Pinto_et_al._(2007)	Affymetrix_500K_SNP_Mapping_Array
chr10	46363383	47485249	Zogopoulos_et_al._(2007)	Affymetrix_500K_and_100K_SNP_Mapping_Arrays
chr10	46363383	47938625	Zogopoulos_et_al._(2007)	Affymetrix_500K_and_100K_SNP_Mapping_Arrays
chr10	46363383	47992263	Pinto_et_al._(2007)	Affymetrix_500K_SNP_Mapping_Array
chr10	46363384	46378622	McCarroll_et_al._(2005)	Mendelian_inconsistencies
chr10	46372416	46569271	McKernan_et_al._(2009)	ABI_SOLiD_Sequencing
chr10	46397301	47102746	Sebat_et_al._(2004)	ROMA
chr10	46410733	47173619	Jakobsson_et_al._(2008)	Illumina_HumanHap550_BeadChip
chr10	46410734	47093844	Shaikh_et_al._(2009)	Illumina_HumanHap550_V1_BeadChip_
chr10	46410734	47120496	Shaikh_et_al._(2009)	Illumina_HumanHap550_V1_BeadChip_
chr10	46410734	47122505	Shaikh_et_al._(2009)	Illumina_HumanHap550_V1_BeadChip_
chr10	46410734	47122505	Shaikh_et_al._(2009)	Illumina_HumanHap550_V1_BeadChip_
chr10	46410734	47173619	Shaikh_et_al._(2009)	Illumina_HumanHap550_V1_BeadChip_
chr10	46410734	47173619	Shaikh_et_al._(2009)	Illumina_HumanHap550_V1_BeadChip_
chr10	46410734	47173619	Wang_et_al._(2007)	Illumina_HumanHap550_BeadChip
chr10	46412363	46414186	Conrad_et_al._(2005)	Mendelian_inconsistencies
chr10	46412363	46414186	McCarroll_et_al._(2005)	Mendelian_inconsistencies
chr10	46442531	46477704	Korbel_et_al._(2007)	Paired_End_Mapping
chr10	46443102	46479714	Ahn_et_al._(2009)	Illumina_DNA_sequencing
chr10	46443107	46479585	McKernan_et_al._(2009)	ABI_SOLiD_Sequencing
chr10	46445112	46480066	Korbel_et_al._(2007)	Paired_End_Mapping
chr10	46447424	46479581	Korbel_et_al._(2007)	Paired_End_Mapping
chr10	46477759	46483278	Tuzun_et_al._(2005)	Paired_End_Mapping
chr10	46487307	46562342	Iafrate_et_al._(2004)	BAC_Array_CGH
chr10	46487307	46562342	Wong_et_al._(2007)	BAC_Array_CGH
chr10	46507609	46509110	McKernan_et_al._(2009)	ABI_SOLiD_Sequencing
chr10	46512162	46542721	Gusev_et_al._(2009)	SNP_genotyping_analysis
chr10	46559053	46560891	Ahn_et_al._(2009)	Illumina_DNA_sequencing
chr10	46562221	46744982	Wong_et_al._(2007)	BAC_Array_CGH
chr10	46565954	46567430	McKernan_et_al._(2009)	ABI_SOLiD_Sequencing
chr10	46573577	46591751	Conrad_et_al._(2009)	Agilent_custom_oligo_CGH_array
chr10	46573723	46590775	Matsuzaki_et_al._(2009)	Custom_Affymetrix_oligonucleotide_arrays
chr10	46573723	46590775	Matsuzaki_et_al._(2009)	Custom_Affymetrix_oligonucleotide_arrays
chr10	46849054	47123375	Matsuzaki_et_al._(2009)	Custom_Affymetrix_oligonucleotide_arrays
chr10	46849054	47123375	Matsuzaki_et_al._(2009)	Custom_Affymetrix_oligonucleotide_arrays
chr10	46999176	47036421	Simon-Sanchez_et_al._(2007)	Illumina_HumanHap300_BeadChip
chr10	46999208	47026919	Conrad_et_al._(2009)	Agilent_custom_oligo_CGH_array
chr10	46999208	47175011	Conrad_et_al._(2009)	Agilent_custom_oligo_CGH_array
chr10	46999208	47175011	Conrad_et_al._(2009)	Agilent_custom_oligo_CGH_array
chr10	47005430	47105765	Wong_et_al._(2007)	BAC_Array_CGH
chr10	47005430	47180000	Wong_et_al._(2007)	BAC_Array_CGH
chr10	47012100	47165567	McCarroll_et_al._(2008)	Affymetrix_SNP_6.0_Array
chr10	47013327	47122505	Jakobsson_et_al._(2008)	Illumina_HumanHap550_BeadChip
chr10	47013327	47122505	Jakobsson_et_al._(2008)	Illumina_HumanHap550_BeadChip
chr10	47013327	47173619	Jakobsson_et_al._(2008)	Illumina_HumanHap550_BeadChip
chr10	47013327	47173619	Jakobsson_et_al._(2008)	Illumina_HumanHap550_BeadChip
chr10	47013328	47102486	Itsara_et_al._(2009)	Illumina_HumanHap300	_Illumina_HumanHap240S	_Illumina_HumanHap650Y	_Illumina_HumanHap550_BeadChips
chr10	47013328	47120496	Shaikh_et_al._(2009)	Illumina_HumanHap550_V1_BeadChip_
chr10	47013328	47120496	Shaikh_et_al._(2009)	Illumina_HumanHap550_V1_BeadChip_
chr10	47013328	47122505	Itsara_et_al._(2009)	Illumina_HumanHap300	_Illumina_HumanHap240S	_Illumina_HumanHap650Y	_Illumina_HumanHap550_BeadChips
chr10	47013328	47122505	Shaikh_et_al._(2009)	Illumina_HumanHap550_V1_BeadChip_
chr10	47013328	47122505	Shaikh_et_al._(2009)	Illumina_HumanHap550_V1_BeadChip_
chr10	47013328	47122505	Wang_et_al._(2007)	Illumina_HumanHap550_BeadChip
chr10	47013328	47137170	Itsara_et_al._(2009)	Illumina_HumanHap300	_Illumina_HumanHap240S	_Illumina_HumanHap650Y	_Illumina_HumanHap550_BeadChips
chr10	47013328	47167032	Shaikh_et_al._(2009)	Illumina_HumanHap550_V1_BeadChip_
chr10	47013328	47173619	Itsara_et_al._(2009)	Illumina_HumanHap300	_Illumina_HumanHap240S	_Illumina_HumanHap650Y	_Illumina_HumanHap550_BeadChips
chr10	47013328	47173619	Itsara_et_al._(2009)	Illumina_HumanHap300	_Illumina_HumanHap240S	_Illumina_HumanHap650Y	_Illumina_HumanHap550_BeadChips
chr10	47013328	47173619	Shaikh_et_al._(2009)	Illumina_HumanHap550_V1_BeadChip_
chr10	47013328	47173619	Wang_et_al._(2007)	Illumina_HumanHap550_BeadChip
chr10	47013328	47932297	Shaikh_et_al._(2009)	Illumina_HumanHap550_V1_BeadChip_
chr10	47014284	47166584	Locke_et_al._(2006)	BAC_Array_CGH
chr10	47014284	47166584	Sharp_et_al._(2005)	BAC_Array_CGH
chr10	47030100	47154881	Pinto_et_al._(2007)	Affymetrix_500K_SNP_Mapping_Array
chr10	47030100	47154900	Zogopoulos_et_al._(2007)	Affymetrix_500K_and_100K_SNP_Mapping_Arrays
chr10	47030100	47162951	Zogopoulos_et_al._(2007)	Affymetrix_500K_and_100K_SNP_Mapping_Arrays
chr10	47030100	47212082	Zogopoulos_et_al._(2007)	Affymetrix_500K_and_100K_SNP_Mapping_Arrays
chr10	47030100	47212100	Pinto_et_al._(2007)	Affymetrix_500K_SNP_Mapping_Array
chr10	47030100	47485249	Pinto_et_al._(2007)	Affymetrix_500K_SNP_Mapping_Array
chr10	47030100	47485249	Zogopoulos_et_al._(2007)	Affymetrix_500K_and_100K_SNP_Mapping_Arrays
chr10	47030119	47129146	Pinto_et_al._(2007)	Affymetrix_500K_SNP_Mapping_Array
chr10	47058066	47122505	Itsara_et_al._(2009)	Illumina_HumanHap300	_Illumina_HumanHap240S	_Illumina_HumanHap650Y	_Illumina_HumanHap550_BeadChips
chr10	47065283	47120496	Itsara_et_al._(2009)	Illumina_HumanHap300	_Illumina_HumanHap240S	_Illumina_HumanHap650Y	_Illumina_HumanHap550_BeadChips
chr10	47065283	47173619	Itsara_et_al._(2009)	Illumina_HumanHap300	_Illumina_HumanHap240S	_Illumina_HumanHap650Y	_Illumina_HumanHap550_BeadChips
chr10	47067933	47138713	Itsara_et_al._(2009)	Illumina_HumanHap300	_Illumina_HumanHap240S	_Illumina_HumanHap650Y	_Illumina_HumanHap550_BeadChips
chr10	47081132	47231326	Wong_et_al._(2007)	BAC_Array_CGH
chr10	47091520	47113343	Matsuzaki_et_al._(2009)	Custom_Affymetrix_oligonucleotide_arrays
chr10	47091520	47123375	Matsuzaki_et_al._(2009)	Custom_Affymetrix_oligonucleotide_arrays
chr10	47098898	47120496	Shaikh_et_al._(2009)	Illumina_HumanHap550_V1_BeadChip_
chr10	47098898	47167032	Jakobsson_et_al._(2008)	Illumina_HumanHap550_BeadChip
chr10	47098898	47173619	Shaikh_et_al._(2009)	Illumina_HumanHap550_V1_BeadChip_
chr10	47098898	47932297	Shaikh_et_al._(2009)	Illumina_HumanHap550_V1_BeadChip_
chr10	47102062	47114388	Matsuzaki_et_al._(2009)	Custom_Affymetrix_oligonucleotide_arrays
chr10	47102062	47115433	Matsuzaki_et_al._(2009)	Custom_Affymetrix_oligonucleotide_arrays
chr10	47103096	47106300	Conrad_et_al._(2005)	Mendelian_inconsistencies
chr10	47103864	47173619	Shaikh_et_al._(2009)	Illumina_HumanHap550_V1_BeadChip_
chr10	47106736	47150712	McKernan_et_al._(2009)	ABI_SOLiD_Sequencing
chr10	47107170	47141605	Ahn_et_al._(2009)	Illumina_DNA_sequencing
chr10	47107333	47113134	Matsuzaki_et_al._(2009)	Custom_Affymetrix_oligonucleotide_arrays
chr10	47112648	47114597	Matsuzaki_et_al._(2009)	Custom_Affymetrix_oligonucleotide_arrays
chr10	47112666	47113761	Matsuzaki_et_al._(2009)	Custom_Affymetrix_oligonucleotide_arrays
chr10	47113343	47114597	Matsuzaki_et_al._(2009)	Custom_Affymetrix_oligonucleotide_arrays
chr10	47113343	47115015	Matsuzaki_et_al._(2009)	Custom_Affymetrix_oligonucleotide_arrays
chr10	47113761	47116030	Matsuzaki_et_al._(2009)	Custom_Affymetrix_oligonucleotide_arrays
chr10	47118986	47121285	Matsuzaki_et_al._(2009)	Custom_Affymetrix_oligonucleotide_arrays
chr10	47129146	47173619	Itsara_et_al._(2009)	Illumina_HumanHap300	_Illumina_HumanHap240S	_Illumina_HumanHap650Y	_Illumina_HumanHap550_BeadChips
chr10	47129146	47173619	Jakobsson_et_al._(2008)	Illumina_HumanHap550_BeadChip
chr10	47129146	47173619	Shaikh_et_al._(2009)	Illumina_HumanHap550_V1_BeadChip_
chr10	47148027	47167032	McCarroll_et_al._(2005)	Mendelian_inconsistencies
chr10	47167032	47219448	Conrad_et_al._(2005)	Mendelian_inconsistencies
chr10	47180833	47206342	Matsuzaki_et_al._(2009)	Custom_Affymetrix_oligonucleotide_arrays
chr10	47180833	47207559	Matsuzaki_et_al._(2009)	Custom_Affymetrix_oligonucleotide_arrays
chr10	47180833	47237736	Matsuzaki_et_al._(2009)	Custom_Affymetrix_oligonucleotide_arrays
chr10	47180833	47237736	Matsuzaki_et_al._(2009)	Custom_Affymetrix_oligonucleotide_arrays
chr10	47214531	47237736	Matsuzaki_et_al._(2009)	Custom_Affymetrix_oligonucleotide_arrays
chr10	47216309	47262427	Conrad_et_al._(2009)	Agilent_custom_oligo_CGH_array
chr10	47412517	47575666	Conrad_et_al._(2009)	NimbleGen_custom_42M_oligo_array_CGH
chr10	47442802	47486994	Conrad_et_al._(2009)	Agilent_custom_oligo_CGH_array
chr10	47450835	47477259	Matsuzaki_et_al._(2009)	Custom_Affymetrix_oligonucleotide_arrays
chr10	47483416	47487644	Conrad_et_al._(2009)	NimbleGen_custom_42M_oligo_array_CGH
chr10	47483536	47488691	Perry_et_al._(2008)	Agilent_Custom_CGH_Arrays
chr10	47485907	47487727	Matsuzaki_et_al._(2009)	Custom_Affymetrix_oligonucleotide_arrays
chr10	47485907	47488455	Matsuzaki_et_al._(2009)	Custom_Affymetrix_oligonucleotide_arrays
chr10	47485907	47488455	Matsuzaki_et_al._(2009)	Custom_Affymetrix_oligonucleotide_arrays
chr10	47486843	47488455	Matsuzaki_et_al._(2009)	Custom_Affymetrix_oligonucleotide_arrays
chr10	47486999	47488455	Matsuzaki_et_al._(2009)	Custom_Affymetrix_oligonucleotide_arrays
chr10	47725753	47733596	Conrad_et_al._(2009)	NimbleGen_custom_42M_oligo_array_CGH
chr10	47725753	47774013	Conrad_et_al._(2009)	Agilent_custom_oligo_CGH_array
chr10	47725753	47820924	Conrad_et_al._(2009)	NimbleGen_custom_42M_oligo_array_CGH
chr10	47725753	47900156	Conrad_et_al._(2009)	Agilent_custom_oligo_CGH_array
chr10	47726007	47739807	Matsuzaki_et_al._(2009)	Custom_Affymetrix_oligonucleotide_arrays
chr10	47726007	47741532	Matsuzaki_et_al._(2009)	Custom_Affymetrix_oligonucleotide_arrays
chr10	47726007	47810532	Matsuzaki_et_al._(2009)	Custom_Affymetrix_oligonucleotide_arrays
chr10	47726007	47810532	Matsuzaki_et_al._(2009)	Custom_Affymetrix_oligonucleotide_arrays
chr10	47781015	47801907	Matsuzaki_et_al._(2009)	Custom_Affymetrix_oligonucleotide_arrays
chr10	47795721	48000264	Wong_et_al._(2007)	BAC_Array_CGH
chr10	46098197	48941736	Perry_et_al._(2008)	Agilent_Custom_CGH_Arrays
chr10	48213402	49121538	Redon_et_al._(2006)	BAC_Array_CGH
chr10	48531904	49038693	Matsuzaki_et_al._(2009)	Custom_Affymetrix_oligonucleotide_arrays
chr10	48865543	49010893	Locke_et_al._(2006)	BAC_Array_CGH
chr10	48865577	48874119	Conrad_et_al._(2009)	NimbleGen_custom_42M_oligo_array_CGH
chr10	48865577	48936392	Conrad_et_al._(2009)	NimbleGen_custom_42M_oligo_array_CGH
chr10	48865577	49060727	Conrad_et_al._(2009)	NimbleGen_custom_42M_oligo_array_CGH
chr10	48866957	48932382	de_Smith_et_al._(2007)	Agilent_185k_CGH_Arrays/Agilent_Custom_CGH_Arrays
chr10	48889307	49019439	Wong_et_al._(2007)	BAC_Array_CGH
chr10	48914148	48932399	Conrad_et_al._(2005)	Mendelian_inconsistencies
chr10	48967280	49121538	Wong_et_al._(2007)	BAC_Array_CGH
chr10	48984432	48987181	Perry_et_al._(2008)	Agilent_Custom_CGH_Arrays
chr10	48985154	48987181	Perry_et_al._(2008)	Agilent_Custom_CGH_Arrays
chr10	49018856	49023584	Perry_et_al._(2008)	Agilent_Custom_CGH_Arrays
chr10	54402561	56985141	Pinto_et_al._(2007)	Affymetrix_500K_SNP_Mapping_Array
chr10	54598992	54608106	Matsuzaki_et_al._(2009)	Custom_Affymetrix_oligonucleotide_arrays
chr10	54599344	54608111	Conrad_et_al._(2009)	Agilent_custom_oligo_CGH_array
chr10	54599860	54607500	Pinto_et_al._(2007)	Affymetrix_500K_SNP_Mapping_Array
chr10	54599860	54609155	McCarroll_et_al._(2008)	Affymetrix_SNP_6.0_Array
chr10	54402561	56985141	Pinto_et_al._(2007)	Affymetrix_500K_SNP_Mapping_Array
chr10	56220433	56269303	Itsara_et_al._(2009)	Illumina_HumanHap300	_Illumina_HumanHap240S	_Illumina_HumanHap650Y	_Illumina_HumanHap550_BeadChips
chr10	56280721	56361311	Shaikh_et_al._(2009)	Illumina_HumanHap550_V1_BeadChip_
chr10	56285200	56365890	Pinto_et_al._(2007)	Affymetrix_500K_SNP_Mapping_Array
chr10	56352786	56354292	Conrad_et_al._(2009)	Agilent_custom_oligo_CGH_array
chr10	56353096	56362605	McCarroll_et_al._(2008)	Affymetrix_SNP_6.0_Array
chr10	58160636	58359959	Redon_et_al._(2006)	BAC_Array_CGH
chr10	58168066	58189264	Jakobsson_et_al._(2008)	Illumina_HumanHap550_BeadChip
chr10	58176378	58189264	Jakobsson_et_al._(2008)	Illumina_HumanHap550_BeadChip
chr10	58182411	58196817	Matsuzaki_et_al._(2009)	Custom_Affymetrix_oligonucleotide_arrays
chr10	58183067	58196919	Conrad_et_al._(2009)	Agilent_custom_oligo_CGH_array
chr10	58183658	58191008	Perry_et_al._(2008)	Agilent_Custom_CGH_Arrays
chr10	58183659	58186479	de_Smith_et_al._(2007)	Agilent_185k_CGH_Arrays/Agilent_Custom_CGH_Arrays
chr10	58185524	58188284	Shaikh_et_al._(2009)	Illumina_HumanHap550_V1_BeadChip_
chr10	58185524	58188682	Shaikh_et_al._(2009)	Illumina_HumanHap550_V1_BeadChip_
chr10	58185524	58189264	Itsara_et_al._(2009)	Illumina_HumanHap300	_Illumina_HumanHap240S	_Illumina_HumanHap650Y	_Illumina_HumanHap550_BeadChips
chr10	58185524	58189264	Shaikh_et_al._(2009)	Illumina_HumanHap550_V1_BeadChip_
chr10	58185524	58189264	Wang_et_al._(2007)	Illumina_HumanHap550_BeadChip
chr10	58186381	58196843	McCarroll_et_al._(2008)	Affymetrix_SNP_6.0_Array
chr10	58186930	58195193	Conrad_et_al._(2005)	Mendelian_inconsistencies
chr10	58186930	58195193	McCarroll_et_al._(2005)	Mendelian_inconsistencies
chr10	58188472	58195193	Conrad_et_al._(2005)	Mendelian_inconsistencies
chr10	58492250	58618213	Redon_et_al._(2006)	Affymetrix_500K_EA_SNP_Mapping_Array
chr10	58509173	58540509	Kidd_et_al._(2008)	Paired_End_Mapping
chr10	58514982	58521055	Perry_et_al._(2008)	Agilent_Custom_CGH_Arrays
chr10	58516063	58520455	Cooper_et_al._(2008)	Illumina_Human_1M_BeadChip
chr10	58516199	58520952	Matsuzaki_et_al._(2009)	Custom_Affymetrix_oligonucleotide_arrays
chr10	58516320	58519894	McCarroll_et_al._(2008)	Affymetrix_SNP_6.0_Array
chr10	58518139	58519206	Matsuzaki_et_al._(2009)	Custom_Affymetrix_oligonucleotide_arrays
chr10	61028388	61035111	Wang_et_al._(2007)	Illumina_HumanHap550_BeadChip
chr10	61028388	61048410	Itsara_et_al._(2009)	Illumina_HumanHap300	_Illumina_HumanHap240S	_Illumina_HumanHap650Y	_Illumina_HumanHap550_BeadChips
chr10	61031686	61035002	Kim_et_al._(2009)	Aglient_24M_aCGH
chr10	61031953	61035063	Conrad_et_al._(2009)	Agilent_custom_oligo_CGH_array
chr10	61032006	61034316	Matsuzaki_et_al._(2009)	Custom_Affymetrix_oligonucleotide_arrays
chr10	61032006	61035366	Matsuzaki_et_al._(2009)	Custom_Affymetrix_oligonucleotide_arrays
chr10	61032006	61036714	Matsuzaki_et_al._(2009)	Custom_Affymetrix_oligonucleotide_arrays
chr10	61032006	61036714	Matsuzaki_et_al._(2009)	Custom_Affymetrix_oligonucleotide_arrays
chr10	61034136	61035270	McCarroll_et_al._(2008)	Affymetrix_SNP_6.0_Array
chr10	61034988	61036562	McKernan_et_al._(2009)	ABI_SOLiD_Sequencing
chr10	66931359	66988205	de_Smith_et_al._(2007)	Agilent_185k_CGH_Arrays/Agilent_Custom_CGH_Arrays
chr10	66933255	66988866	Shaikh_et_al._(2009)	Illumina_HumanHap550_V1_BeadChip_
chr10	66966396	66996286	Matsuzaki_et_al._(2009)	Custom_Affymetrix_oligonucleotide_arrays
chr10	66971127	66999598	Kidd_et_al._(2008)	Paired_End_Mapping
chr10	66971243	66988866	Shaikh_et_al._(2009)	Illumina_HumanHap550_V1_BeadChip_
chr10	66976381	66987230	Korbel_et_al._(2007)	Paired_End_Mapping
chr10	66976631	66985176	Cooper_et_al._(2008)	Illumina_Human_1M_BeadChip
chr10	66976699	66985542	Ahn_et_al._(2009)	Illumina_DNA_sequencing
chr10	66976889	66985367	Wang_et_al._(2008)	Illumina_DNA_sequencing
chr10	66976911	66985258	Kim_et_al._(2009)	Aglient_24M_aCGH
chr10	66976955	66985336	Conrad_et_al._(2009)	Agilent_custom_oligo_CGH_array
chr10	66977908	66984894	Perry_et_al._(2008)	Agilent_Custom_CGH_Arrays
chr10	66977929	66984452	McCarroll_et_al._(2008)	Affymetrix_SNP_6.0_Array
chr10	66980424	66983368	Conrad_et_al._(2005)	Mendelian_inconsistencies
chr10	66980424	66983475	Conrad_et_al._(2005)	Mendelian_inconsistencies
chr10	66980424	66983475	McCarroll_et_al._(2005)	Mendelian_inconsistencies
chr10	66980652	66983043	Kim_et_al._(2009)	Illumina_610k_BeadChip
chr10	66980652	66983475	Kim_et_al._(2009)	Illumina_370k_BeadChip
chr10	66980652	66983475	Kim_et_al._(2009)	Illumina_370k_BeadChip
chr10	67000866	67007303	Conrad_et_al._(2009)	Agilent_custom_oligo_CGH_array
chr10	67001137	67002840	Matsuzaki_et_al._(2009)	Custom_Affymetrix_oligonucleotide_arrays
chr10	67001137	67003102	Matsuzaki_et_al._(2009)	Custom_Affymetrix_oligonucleotide_arrays
chr10	67001137	67007556	Matsuzaki_et_al._(2009)	Custom_Affymetrix_oligonucleotide_arrays
chr10	67003102	67007556	Matsuzaki_et_al._(2009)	Custom_Affymetrix_oligonucleotide_arrays
chr10	67005984	67007556	Matsuzaki_et_al._(2009)	Custom_Affymetrix_oligonucleotide_arrays
chr10	67528141	67971209	Simon-Sanchez_et_al._(2007)	Illumina_HumanHap300_BeadChip
chr10	67605477	67756141	Pinto_et_al._(2007)	Affymetrix_500K_SNP_Mapping_Array
chr10	67741619	67759307	Jakobsson_et_al._(2008)	Illumina_HumanHap550_BeadChip
chr10	67748487	67759307	Itsara_et_al._(2009)	Illumina_HumanHap300	_Illumina_HumanHap240S	_Illumina_HumanHap650Y	_Illumina_HumanHap550_BeadChips
chr10	67748487	67785209	Itsara_et_al._(2009)	Illumina_HumanHap300	_Illumina_HumanHap240S	_Illumina_HumanHap650Y	_Illumina_HumanHap550_BeadChips
chr10	67748487	67785209	Jakobsson_et_al._(2008)	Illumina_HumanHap550_BeadChip
chr10	67748487	67785209	Shaikh_et_al._(2009)	Illumina_HumanHap550_V1_BeadChip_
chr10	67755173	67755759	Ahn_et_al._(2009)	Illumina_DNA_sequencing
chr10	80945468	81810835	Redon_et_al._(2006)	BAC_Array_CGH
chr10	81053880	81055405	McCarroll_et_al._(2008)	Affymetrix_SNP_6.0_Array
chr10	81058658	81102919	Perry_et_al._(2008)	Agilent_Custom_CGH_Arrays
chr10	81090627	81171099	Matsuzaki_et_al._(2009)	Custom_Affymetrix_oligonucleotide_arrays
chr10	81127471	81129205	Conrad_et_al._(2009)	Agilent_custom_oligo_CGH_array
chr10	81128690	81226767	Conrad_et_al._(2009)	Agilent_custom_oligo_CGH_array
chr10	81135006	81144007	Conrad_et_al._(2009)	NimbleGen_custom_42M_oligo_array_CGH
chr10	81139981	81171386	Perry_et_al._(2008)	Agilent_Custom_CGH_Arrays
chr10	81140443	81243907	Matsuzaki_et_al._(2009)	Custom_Affymetrix_oligonucleotide_arrays
chr10	81143827	81174494	Conrad_et_al._(2009)	NimbleGen_custom_42M_oligo_array_CGH
chr10	81144275	81171099	Matsuzaki_et_al._(2009)	Custom_Affymetrix_oligonucleotide_arrays
chr10	81144275	81171099	Matsuzaki_et_al._(2009)	Custom_Affymetrix_oligonucleotide_arrays
chr10	81151939	81194091	Matsuzaki_et_al._(2009)	Custom_Affymetrix_oligonucleotide_arrays
chr10	81186427	81241810	Matsuzaki_et_al._(2009)	Custom_Affymetrix_oligonucleotide_arrays
chr10	81215099	81231403	Perry_et_al._(2008)	Agilent_Custom_CGH_Arrays
chr10	81230432	81552140	Korbel_et_al._(2007)	Paired_End_Mapping
chr10	81381316	81431807	Perry_et_al._(2008)	Agilent_Custom_CGH_Arrays
chr10	81422755	81589260	Locke_et_al._(2006)	BAC_Array_CGH
chr10	81422755	81589260	Sharp_et_al._(2005)	BAC_Array_CGH
chr10	81445945	81449820	Matsuzaki_et_al._(2009)	Custom_Affymetrix_oligonucleotide_arrays
chr10	81445945	81453540	Matsuzaki_et_al._(2009)	Custom_Affymetrix_oligonucleotide_arrays
chr10	81445945	81453540	Matsuzaki_et_al._(2009)	Custom_Affymetrix_oligonucleotide_arrays
chr10	81447558	81449153	Conrad_et_al._(2009)	NimbleGen_custom_42M_oligo_array_CGH
chr10	81447650	81450285	Matsuzaki_et_al._(2009)	Custom_Affymetrix_oligonucleotide_arrays
chr10	81449735	81453540	Matsuzaki_et_al._(2009)	Custom_Affymetrix_oligonucleotide_arrays
chr10	81450839	81600800	Conrad_et_al._(2009)	NimbleGen_custom_42M_oligo_array_CGH
chr10	81460179	81491562	Perry_et_al._(2008)	Agilent_Custom_CGH_Arrays
chr10	81463340	81471160	Matsuzaki_et_al._(2009)	Custom_Affymetrix_oligonucleotide_arrays
chr10	81463340	81489928	Matsuzaki_et_al._(2009)	Custom_Affymetrix_oligonucleotide_arrays
chr10	81463340	81493056	Matsuzaki_et_al._(2009)	Custom_Affymetrix_oligonucleotide_arrays
chr10	81463340	81539976	Matsuzaki_et_al._(2009)	Custom_Affymetrix_oligonucleotide_arrays
chr10	81463340	81539976	Matsuzaki_et_al._(2009)	Custom_Affymetrix_oligonucleotide_arrays
chr10	81465041	81494668	Conrad_et_al._(2009)	NimbleGen_custom_42M_oligo_array_CGH
chr10	81475459	81486935	McCarroll_et_al._(2008)	Affymetrix_SNP_6.0_Array
chr10	81495386	81567953	Conrad_et_al._(2009)	Agilent_custom_oligo_CGH_array
chr10	81505568	81539976	Matsuzaki_et_al._(2009)	Custom_Affymetrix_oligonucleotide_arrays
chr10	81535281	81588507	Perry_et_al._(2008)	Agilent_Custom_CGH_Arrays
chr10	81541661	81544562	Matsuzaki_et_al._(2009)	Custom_Affymetrix_oligonucleotide_arrays
chr10	81541661	81588547	Matsuzaki_et_al._(2009)	Custom_Affymetrix_oligonucleotide_arrays
chr10	81552167	81587759	McCarroll_et_al._(2008)	Affymetrix_SNP_6.0_Array
chr10	81576223	81588547	Matsuzaki_et_al._(2009)	Custom_Affymetrix_oligonucleotide_arrays
chr10	82869699	82875955	Itsara_et_al._(2009)	Illumina_HumanHap300	_Illumina_HumanHap240S	_Illumina_HumanHap650Y	_Illumina_HumanHap550_BeadChips
chr10	82869699	82875955	Shaikh_et_al._(2009)	Illumina_HumanHap550_V1_BeadChip_
chr10	82869699	82875955	Wang_et_al._(2007)	Illumina_HumanHap550_BeadChip
chr10	82871310	82879763	McCarroll_et_al._(2008)	Affymetrix_SNP_6.0_Array
chr10	88505038	89299742	Redon_et_al._(2006)	BAC_Array_CGH
chr10	88734014	88903991	Wong_et_al._(2007)	BAC_Array_CGH
chr10	88861630	88966621	Conrad_et_al._(2009)	NimbleGen_custom_42M_oligo_array_CGH
chr10	88863954	89014572	Perry_et_al._(2008)	Agilent_Custom_CGH_Arrays
chr10	88865118	88957471	Matsuzaki_et_al._(2009)	Custom_Affymetrix_oligonucleotide_arrays
chr10	88865118	88957471	Matsuzaki_et_al._(2009)	Custom_Affymetrix_oligonucleotide_arrays
chr10	88881809	88896937	Matsuzaki_et_al._(2009)	Custom_Affymetrix_oligonucleotide_arrays
chr10	88886420	89274999	Redon_et_al._(2006)	Affymetrix_500K_EA_SNP_Mapping_Array
chr10	88891406	88900891	Matsuzaki_et_al._(2009)	Custom_Affymetrix_oligonucleotide_arrays
chr10	88895046	88929084	Matsuzaki_et_al._(2009)	Custom_Affymetrix_oligonucleotide_arrays
chr10	88900891	88957471	Matsuzaki_et_al._(2009)	Custom_Affymetrix_oligonucleotide_arrays
chr10	88947994	88957471	Matsuzaki_et_al._(2009)	Custom_Affymetrix_oligonucleotide_arrays
chr10	88966476	89119055	Conrad_et_al._(2009)	NimbleGen_custom_42M_oligo_array_CGH
chr10	88969681	88971385	Conrad_et_al._(2009)	NimbleGen_custom_42M_oligo_array_CGH
chr10	88973037	88987909	Conrad_et_al._(2009)	NimbleGen_custom_42M_oligo_array_CGH
chr10	88977696	89123516	Kidd_et_al._(2008)	Paired_End_Mapping
chr10	88979708	88986390	Conrad_et_al._(2009)	NimbleGen_custom_42M_oligo_array_CGH
chr10	88987160	89016734	Conrad_et_al._(2009)	NimbleGen_custom_42M_oligo_array_CGH
chr10	89002921	89103228	Matsuzaki_et_al._(2009)	Custom_Affymetrix_oligonucleotide_arrays
chr10	89056843	89103532	Perry_et_al._(2008)	Agilent_Custom_CGH_Arrays
chr10	89056905	89103228	Matsuzaki_et_al._(2009)	Custom_Affymetrix_oligonucleotide_arrays
chr10	89060724	89084996	McCarroll_et_al._(2008)	Affymetrix_SNP_6.0_Array
chr10	89060754	89097405	Matsuzaki_et_al._(2009)	Custom_Affymetrix_oligonucleotide_arrays
chr10	89068473	89103228	Matsuzaki_et_al._(2009)	Custom_Affymetrix_oligonucleotide_arrays
chr10	89072329	89083897	Matsuzaki_et_al._(2009)	Custom_Affymetrix_oligonucleotide_arrays
chr10	89078113	89097405	Matsuzaki_et_al._(2009)	Custom_Affymetrix_oligonucleotide_arrays
chr10	89100308	89103228	Matsuzaki_et_al._(2009)	Custom_Affymetrix_oligonucleotide_arrays
chr10	89100454	89103228	Matsuzaki_et_al._(2009)	Custom_Affymetrix_oligonucleotide_arrays
chr10	89100965	89102790	Matsuzaki_et_al._(2009)	Custom_Affymetrix_oligonucleotide_arrays
chr10	89101914	89103228	Matsuzaki_et_al._(2009)	Custom_Affymetrix_oligonucleotide_arrays
chr10	89132364	89180586	Perry_et_al._(2008)	Agilent_Custom_CGH_Arrays
chr10	124253065	124444805	Redon_et_al._(2006)	BAC_Array_CGH
chr10	124295811	124350502	Conrad_et_al._(2009)	Agilent_custom_oligo_CGH_array
chr10	124306089	124324014	Conrad_et_al._(2009)	NimbleGen_custom_42M_oligo_array_CGH
chr10	124319442	124349050	Kidd_et_al._(2008)	Paired_End_Mapping
chr10	124319813	124370522	Matsuzaki_et_al._(2009)	Custom_Affymetrix_oligonucleotide_arrays
chr10	124319813	124370522	Matsuzaki_et_al._(2009)	Custom_Affymetrix_oligonucleotide_arrays
chr10	124323641	124348536	Kidd_et_al._(2008)	Paired_End_Mapping
chr10	124325281	124336870	Kidd_et_al._(2008)	Paired_End_Mapping
chr10	124325281	124336870	Tuzun_et_al._(2005)	Paired_End_Mapping
chr10	124328915	124368832	Kim_et_al._(2009)	Aglient_24M_aCGH
chr10	124329099	124366300	Perry_et_al._(2008)	Agilent_Custom_CGH_Arrays
chr10	124330302	124350392	Conrad_et_al._(2009)	Agilent_custom_oligo_CGH_array
chr10	124331395	124347811	Matsuzaki_et_al._(2009)	Custom_Affymetrix_oligonucleotide_arrays
chr10	124331524	124341001	McCarroll_et_al._(2008)	Affymetrix_SNP_6.0_Array
chr10	124331947	124342597	Conrad_et_al._(2009)	NimbleGen_custom_42M_oligo_array_CGH
chr10	124332003	124341731	Matsuzaki_et_al._(2009)	Custom_Affymetrix_oligonucleotide_arrays
chr10	124332451	124370524	Perry_et_al._(2008)	Agilent_Custom_CGH_Arrays
chr10	124335393	124341605	de_Smith_et_al._(2007)	Agilent_185k_CGH_Arrays/Agilent_Custom_CGH_Arrays
chr10	124339734	124386657	Kidd_et_al._(2008)	Paired_End_Mapping
chr10	124340533	124370719	Kidd_et_al._(2008)	Paired_End_Mapping
chr10	124342051	124369026	Kidd_et_al._(2008)	Paired_End_Mapping
chr10	124345097	124348397	Conrad_et_al._(2009)	NimbleGen_custom_42M_oligo_array_CGH
chr10	134694412	135072292	Redon_et_al._(2006)	BAC_Array_CGH
chr10	134853407	135114035	Simon-Sanchez_et_al._(2007)	Illumina_HumanHap300_BeadChip
chr10	134853407	135114035	Simon-Sanchez_et_al._(2007)	Illumina_HumanHap300_BeadChip
chr10	134868158	135282675	Redon_et_al._(2006)	Affymetrix_500K_EA_SNP_Mapping_Array
chr10	134903011	135073008	Jakobsson_et_al._(2008)	Illumina_HumanHap550_BeadChip
chr10	134929791	135114035	Simon-Sanchez_et_al._(2007)	Illumina_HumanHap300_BeadChip
chr10	134929852	135284541	Pinto_et_al._(2007)	Affymetrix_500K_SNP_Mapping_Array
chr10	134935158	135114035	Simon-Sanchez_et_al._(2007)	Illumina_HumanHap300_BeadChip
chr10	134965054	135076135	Wong_et_al._(2007)	BAC_Array_CGH
chr10	134978224	135114035	Simon-Sanchez_et_al._(2007)	Illumina_HumanHap300_BeadChip
chr10	135028601	135075655	Jakobsson_et_al._(2008)	Illumina_HumanHap550_BeadChip
chr10	135034109	135284541	Pinto_et_al._(2007)	Affymetrix_500K_SNP_Mapping_Array
chr10	135034411	135284541	Zogopoulos_et_al._(2007)	Affymetrix_500K_and_100K_SNP_Mapping_Arrays
chr10	135052003	135236608	Kidd_et_al._(2008)	Paired_End_Mapping
chr10	135052584	135284293	Itsara_et_al._(2009)	Illumina_HumanHap300	_Illumina_HumanHap240S	_Illumina_HumanHap650Y	_Illumina_HumanHap550_BeadChips
chr10	135052584	135284293	Jakobsson_et_al._(2008)	Illumina_HumanHap550_BeadChip
chr10	135067946	135134105	Itsara_et_al._(2009)	Illumina_HumanHap300	_Illumina_HumanHap240S	_Illumina_HumanHap650Y	_Illumina_HumanHap550_BeadChips
chr10	135067946	135227438	Itsara_et_al._(2009)	Illumina_HumanHap300	_Illumina_HumanHap240S	_Illumina_HumanHap650Y	_Illumina_HumanHap550_BeadChips
chr10	135067946	135227438	Shaikh_et_al._(2009)	Illumina_HumanHap550_V1_BeadChip_
chr10	135067946	135284293	Shaikh_et_al._(2009)	Illumina_HumanHap550_V1_BeadChip_
chr10	135072316	135240498	Redon_et_al._(2006)	BAC_Array_CGH
chr10	135078861	135240498	Locke_et_al._(2006)	BAC_Array_CGH
chr10	135086002	135237823	de_Smith_et_al._(2007)	Agilent_185k_CGH_Arrays/Agilent_Custom_CGH_Arrays
chr10	135087012	135250713	Conrad_et_al._(2009)	Agilent_custom_oligo_CGH_array
chr10	135087472	135100014	Conrad_et_al._(2009)	NimbleGen_custom_42M_oligo_array_CGH
chr10	135088842	135094575	Matsuzaki_et_al._(2009)	Custom_Affymetrix_oligonucleotide_arrays
chr10	135088842	135095423	Matsuzaki_et_al._(2009)	Custom_Affymetrix_oligonucleotide_arrays
chr10	135088842	135098124	Matsuzaki_et_al._(2009)	Custom_Affymetrix_oligonucleotide_arrays
chr10	135089778	135092937	Matsuzaki_et_al._(2009)	Custom_Affymetrix_oligonucleotide_arrays
chr10	135091065	135092820	Matsuzaki_et_al._(2009)	Custom_Affymetrix_oligonucleotide_arrays
chr10	135091065	135095478	Matsuzaki_et_al._(2009)	Custom_Affymetrix_oligonucleotide_arrays
chr10	135091582	135095466	Conrad_et_al._(2009)	NimbleGen_custom_42M_oligo_array_CGH
chr10	135092001	135095423	Matsuzaki_et_al._(2009)	Custom_Affymetrix_oligonucleotide_arrays
chr10	135092820	135094575	Matsuzaki_et_al._(2009)	Custom_Affymetrix_oligonucleotide_arrays
chr10	135092867	135146259	McCarroll_et_al._(2008)	Affymetrix_SNP_6.0_Array
chr10	135094737	135096936	Matsuzaki_et_al._(2009)	Custom_Affymetrix_oligonucleotide_arrays
chr10	135094737	135098124	Matsuzaki_et_al._(2009)	Custom_Affymetrix_oligonucleotide_arrays
chr10	135096882	135098124	Matsuzaki_et_al._(2009)	Custom_Affymetrix_oligonucleotide_arrays
chr10	135099279	135241712	Matsuzaki_et_al._(2009)	Custom_Affymetrix_oligonucleotide_arrays
chr10	135102340	135355971	Perry_et_al._(2008)	Agilent_Custom_CGH_Arrays
chr10	135108137	135227438	Itsara_et_al._(2009)	Illumina_HumanHap300	_Illumina_HumanHap240S	_Illumina_HumanHap650Y	_Illumina_HumanHap550_BeadChips
chr10	135111774	135115939	Matsuzaki_et_al._(2009)	Custom_Affymetrix_oligonucleotide_arrays
chr10	135113440	135190304	Matsuzaki_et_al._(2009)	Custom_Affymetrix_oligonucleotide_arrays
chr10	135116378	135227438	Jakobsson_et_al._(2008)	Illumina_HumanHap550_BeadChip
chr10	135116379	135219044	Shaikh_et_al._(2009)	Illumina_HumanHap550_V1_BeadChip_
chr10	135116379	135219522	Shaikh_et_al._(2009)	Illumina_HumanHap550_V1_BeadChip_
chr10	135116379	135219995	Shaikh_et_al._(2009)	Illumina_HumanHap550_V1_BeadChip_
chr10	135116379	135227438	Shaikh_et_al._(2009)	Illumina_HumanHap550_V1_BeadChip_
chr10	135116379	135227438	Shaikh_et_al._(2009)	Illumina_HumanHap550_V1_BeadChip_
chr10	135116379	135227438	Wang_et_al._(2007)	Illumina_HumanHap550_BeadChip
chr10	135116379	135284293	Itsara_et_al._(2009)	Illumina_HumanHap300	_Illumina_HumanHap240S	_Illumina_HumanHap650Y	_Illumina_HumanHap550_BeadChips
chr10	135119945	135238109	Pinto_et_al._(2007)	Affymetrix_500K_SNP_Mapping_Array
chr10	135119945	135284541	Pinto_et_al._(2007)	Affymetrix_500K_SNP_Mapping_Array
chr10	135119945	135284541	Zogopoulos_et_al._(2007)	Affymetrix_500K_and_100K_SNP_Mapping_Arrays
chr10	135123664	135156032	Matsuzaki_et_al._(2009)	Custom_Affymetrix_oligonucleotide_arrays
chr10	135132599	135147464	Matsuzaki_et_al._(2009)	Custom_Affymetrix_oligonucleotide_arrays
chr10	135140028	135144429	Perry_et_al._(2008)	Agilent_Custom_CGH_Arrays
chr10	135140096	135144587	Matsuzaki_et_al._(2009)	Custom_Affymetrix_oligonucleotide_arrays
chr10	135140321	135145391	Conrad_et_al._(2009)	NimbleGen_custom_42M_oligo_array_CGH
chr10	135140958	135144587	Matsuzaki_et_al._(2009)	Custom_Affymetrix_oligonucleotide_arrays
chr10	135140958	135147464	Matsuzaki_et_al._(2009)	Custom_Affymetrix_oligonucleotide_arrays
chr10	135140958	135147464	Matsuzaki_et_al._(2009)	Custom_Affymetrix_oligonucleotide_arrays
chr10	135140958	135150320	Matsuzaki_et_al._(2009)	Custom_Affymetrix_oligonucleotide_arrays
chr10	135140958	135176024	Matsuzaki_et_al._(2009)	Custom_Affymetrix_oligonucleotide_arrays
chr10	135140958	135181736	Matsuzaki_et_al._(2009)	Custom_Affymetrix_oligonucleotide_arrays
chr10	135153022	135252190	Itsara_et_al._(2009)	Illumina_HumanHap300	_Illumina_HumanHap240S	_Illumina_HumanHap650Y	_Illumina_HumanHap550_BeadChips
chr10	135156148	135187956	Shaikh_et_al._(2009)	Illumina_HumanHap550_V1_BeadChip_
chr10	135174899	135284541	Pinto_et_al._(2007)	Affymetrix_500K_SNP_Mapping_Array
chr10	135178653	135227268	McCarroll_et_al._(2008)	Affymetrix_SNP_6.0_Array
chr10	135189858	135365034	Conrad_et_al._(2009)	Agilent_custom_oligo_CGH_array
chr10	135193160	135281678	Matsuzaki_et_al._(2009)	Custom_Affymetrix_oligonucleotide_arrays
chr10	135200460	135327915	Conrad_et_al._(2009)	NimbleGen_custom_42M_oligo_array_CGH
chr10	135202003	135284293	Itsara_et_al._(2009)	Illumina_HumanHap300	_Illumina_HumanHap240S	_Illumina_HumanHap650Y	_Illumina_HumanHap550_BeadChips
chr10	135202003	135284293	Jakobsson_et_al._(2008)	Illumina_HumanHap550_BeadChip
chr10	135202003	135284293	Shaikh_et_al._(2009)	Illumina_HumanHap550_V1_BeadChip_
chr10	135202003	135284293	Wang_et_al._(2007)	Illumina_HumanHap550_BeadChip
chr10	135202090	135284293	Shaikh_et_al._(2009)	Illumina_HumanHap550_V1_BeadChip_
chr10	135202601	135217498	Kim_et_al._(2009)	Aglient_24M_aCGH
chr10	135207229	135284293	Shaikh_et_al._(2009)	Illumina_HumanHap550_V1_BeadChip_
chr10	135221095	135272495	Pinto_et_al._(2007)	Affymetrix_500K_SNP_Mapping_Array
chr10	135221720	135281678	Matsuzaki_et_al._(2009)	Custom_Affymetrix_oligonucleotide_arrays
chr10	135229406	135231167	Conrad_et_al._(2009)	NimbleGen_custom_42M_oligo_array_CGH
chr10	135233944	135241230	Perry_et_al._(2008)	Agilent_Custom_CGH_Arrays
chr10	135244574	135281678	Matsuzaki_et_al._(2009)	Custom_Affymetrix_oligonucleotide_arrays
chr10	135250508	135284541	Pinto_et_al._(2007)	Affymetrix_500K_SNP_Mapping_Array
chr10	135250509	135356694	McCarroll_et_al._(2008)	Affymetrix_SNP_6.0_Array
chr10	135284808	135308063	Matsuzaki_et_al._(2009)	Custom_Affymetrix_oligonucleotide_arrays
chr10	135284808	135372532	Matsuzaki_et_al._(2009)	Custom_Affymetrix_oligonucleotide_arrays
chr10	135284808	135372532	Matsuzaki_et_al._(2009)	Custom_Affymetrix_oligonucleotide_arrays
chr10	135294347	135317166	Perry_et_al._(2008)	Agilent_Custom_CGH_Arrays
chr10	135301043	135349247	Matsuzaki_et_al._(2009)	Custom_Affymetrix_oligonucleotide_arrays
chr10	135304681	135324225	Conrad_et_al._(2009)	NimbleGen_custom_42M_oligo_array_CGH
chr10	135308871	135353632	Conrad_et_al._(2009)	NimbleGen_custom_42M_oligo_array_CGH
chr10	135317013	135372532	Matsuzaki_et_al._(2009)	Custom_Affymetrix_oligonucleotide_arrays
chr10	135321121	135322858	Perry_et_al._(2008)	Agilent_Custom_CGH_Arrays
chr10	135327125	135348609	Perry_et_al._(2008)	Agilent_Custom_CGH_Arrays
chr10	135327145	135374587	Conrad_et_al._(2009)	NimbleGen_custom_42M_oligo_array_CGH
chr10	135335096	135372532	Matsuzaki_et_al._(2009)	Custom_Affymetrix_oligonucleotide_arrays
chr10	135336711	135351025	Matsuzaki_et_al._(2009)	Custom_Affymetrix_oligonucleotide_arrays
chr10	135351025	135372532	Matsuzaki_et_al._(2009)	Custom_Affymetrix_oligonucleotide_arrays
chr10	135352322	135374587	Conrad_et_al._(2009)	NimbleGen_custom_42M_oligo_array_CGH
chr10	135352813	135372532	Matsuzaki_et_al._(2009)	Custom_Affymetrix_oligonucleotide_arrays
chr11	24961193	25503241	Simon-Sanchez_et_al._(2007)	Illumina_HumanHap300_BeadChip
chr11	25045288	25279174	Redon_et_al._(2006)	Affymetrix_500K_EA_SNP_Mapping_Array
chr11	25077840	25254044	Matsuzaki_et_al._(2009)	Custom_Affymetrix_oligonucleotide_arrays
chr11	25080515	25252411	Conrad_et_al._(2009)	Agilent_custom_oligo_CGH_array
chr11	25090358	25249759	Shaikh_et_al._(2009)	Illumina_HumanHap550_V1_BeadChip_
chr11	25090419	25250126	McCarroll_et_al._(2008)	Affymetrix_SNP_6.0_Array
chr11	25093100	25250127	Pinto_et_al._(2007)	Affymetrix_500K_SNP_Mapping_Array
chr11	25096933	25248415	Conrad_et_al._(2005)	Mendelian_inconsistencies
chr11	25148529	25322096	Redon_et_al._(2006)	BAC_Array_CGH
chr11	25167740	25210892	Matsuzaki_et_al._(2009)	Custom_Affymetrix_oligonucleotide_arrays
chr11	25182124	25200104	Matsuzaki_et_al._(2009)	Custom_Affymetrix_oligonucleotide_arrays
chr11	25184498	25207031	Kidd_et_al._(2008)	Paired_End_Mapping
chr11	25185063	25212541	Kidd_et_al._(2008)	Paired_End_Mapping
chr11	25189837	25217943	Kidd_et_al._(2008)	Paired_End_Mapping
chr11	25196317	25209240	Kidd_et_al._(2008)	Paired_End_Mapping
chr11	25196763	25212175	Kidd_et_al._(2008)	Paired_End_Mapping
chr11	25198926	25232451	Shaikh_et_al._(2009)	Illumina_HumanHap550_V1_BeadChip_
chr11	25200104	25232468	Matsuzaki_et_al._(2009)	Custom_Affymetrix_oligonucleotide_arrays
chr11	25201104	25201104	Levy_et_al._(2007)	Sequencing
chr11	25203937	25221798	Kidd_et_al._(2008)	Paired_End_Mapping
chr11	25248415	25250805	McCarroll_et_al._(2005)	Mendelian_inconsistencies
chr11	25384338	25390482	McCarroll_et_al._(2008)	Affymetrix_SNP_6.0_Array
chr11	25418387	25543232	Pinto_et_al._(2007)	Affymetrix_500K_SNP_Mapping_Array
chr11	25457319	25458950	McKernan_et_al._(2009)	ABI_SOLiD_Sequencing
chr11	25520766	25595288	Redon_et_al._(2006)	Affymetrix_500K_EA_SNP_Mapping_Array
chr11	25556004	25583002	Matsuzaki_et_al._(2009)	Custom_Affymetrix_oligonucleotide_arrays
chr11	25563169	25583002	Matsuzaki_et_al._(2009)	Custom_Affymetrix_oligonucleotide_arrays
chr11	25563211	25584913	Conrad_et_al._(2009)	Agilent_custom_oligo_CGH_array
chr11	25563651	25581052	Perry_et_al._(2008)	Agilent_Custom_CGH_Arrays
chr11	25565122	25584722	McCarroll_et_al._(2008)	Affymetrix_SNP_6.0_Array
chr11	25570982	25583002	Matsuzaki_et_al._(2009)	Custom_Affymetrix_oligonucleotide_arrays
chr11	25573116	25582465	Shaikh_et_al._(2009)	Illumina_HumanHap550_V1_BeadChip_
chr11	25573116	25582465	Wang_et_al._(2007)	Illumina_HumanHap550_BeadChip
chr11	25578411	25580720	Conrad_et_al._(2005)	Mendelian_inconsistencies
chr11	25590379	25799242	Redon_et_al._(2006)	BAC_Array_CGH
chr11	25602443	25607802	Shaikh_et_al._(2009)	Illumina_HumanHap550_V1_BeadChip_
chr11	25615485	25621838	Perry_et_al._(2008)	Agilent_Custom_CGH_Arrays
chr11	25621485	25629672	McKernan_et_al._(2009)	ABI_SOLiD_Sequencing
chr11	25651185	25684737	Redon_et_al._(2006)	Affymetrix_500K_EA_SNP_Mapping_Array
chr11	25651712	25682778	Kidd_et_al._(2008)	Paired_End_Mapping
chr11	25657565	25677282	Itsara_et_al._(2009)	Illumina_HumanHap300	_Illumina_HumanHap240S	_Illumina_HumanHap650Y	_Illumina_HumanHap550_BeadChips
chr11	25658239	25676867	Shaikh_et_al._(2009)	Illumina_HumanHap550_V1_BeadChip_
chr11	25658239	25677281	Jakobsson_et_al._(2008)	Illumina_HumanHap550_BeadChip
chr11	25658239	25677282	Shaikh_et_al._(2009)	Illumina_HumanHap550_V1_BeadChip_
chr11	25658848	25677487	Bentley_et_al._(2008)	Illumina_DNA_sequencing
chr11	25658850	25677488	Conrad_et_al._(2009)	Agilent_custom_oligo_CGH_array
chr11	25658908	25677428	Matsuzaki_et_al._(2009)	Custom_Affymetrix_oligonucleotide_arrays
chr11	25658941	25677850	McKernan_et_al._(2009)	ABI_SOLiD_Sequencing
chr11	25658971	25670202	Cooper_et_al._(2008)	Illumina_Human_1M_BeadChip
chr11	25659149	25670759	Perry_et_al._(2008)	Agilent_Custom_CGH_Arrays
chr11	25660411	25676867	Shaikh_et_al._(2009)	Illumina_HumanHap550_V1_BeadChip_
chr11	25660411	25677282	Shaikh_et_al._(2009)	Illumina_HumanHap550_V1_BeadChip_
chr11	25660411	25677282	Wang_et_al._(2007)	Illumina_HumanHap550_BeadChip
chr11	25660411	25686584	Jakobsson_et_al._(2008)	Illumina_HumanHap550_BeadChip
chr11	25663454	25677282	Shaikh_et_al._(2009)	Illumina_HumanHap550_V1_BeadChip_
chr11	25663542	25675557	McCarroll_et_al._(2008)	Affymetrix_SNP_6.0_Array
chr11	25663566	25668876	Conrad_et_al._(2005)	Mendelian_inconsistencies
chr11	25663566	25676867	Conrad_et_al._(2005)	Mendelian_inconsistencies
chr11	25670246	25672892	Matsuzaki_et_al._(2009)	Custom_Affymetrix_oligonucleotide_arrays
chr11	25707106	25710166	Conrad_et_al._(2009)	Agilent_custom_oligo_CGH_array
chr11	25722561	25725149	de_Smith_et_al._(2007)	Agilent_185k_CGH_Arrays/Agilent_Custom_CGH_Arrays
chr11	25723516	25725177	Perry_et_al._(2008)	Agilent_Custom_CGH_Arrays
chr11	25729122	25730528	McKernan_et_al._(2009)	ABI_SOLiD_Sequencing
chr11	25907895	25942083	Itsara_et_al._(2009)	Illumina_HumanHap300	_Illumina_HumanHap240S	_Illumina_HumanHap650Y	_Illumina_HumanHap550_BeadChips
chr11	3193088	3758005	Redon_et_al._(2006)	BAC_Array_CGH
chr11	3362240	3428735	Matsuzaki_et_al._(2009)	Custom_Affymetrix_oligonucleotide_arrays
chr11	3362240	3579457	Matsuzaki_et_al._(2009)	Custom_Affymetrix_oligonucleotide_arrays
chr11	3376078	3569739	Redon_et_al._(2006)	Affymetrix_500K_EA_SNP_Mapping_Array
chr11	3382657	3631565	Conrad_et_al._(2009)	NimbleGen_custom_42M_oligo_array_CGH
chr11	3439022	3491515	McKernan_et_al._(2009)	ABI_SOLiD_Sequencing
chr11	3526261	3548426	Matsuzaki_et_al._(2009)	Custom_Affymetrix_oligonucleotide_arrays
chr11	3559939	3561979	Perry_et_al._(2008)	Agilent_Custom_CGH_Arrays
chr11	3597275	3601914	Perry_et_al._(2008)	Agilent_Custom_CGH_Arrays
chr11	3619919	3620949	Perry_et_al._(2008)	Agilent_Custom_CGH_Arrays
chr11	3631451	3632565	Conrad_et_al._(2009)	NimbleGen_custom_42M_oligo_array_CGH
chr11	4012521	4466764	Redon_et_al._(2006)	BAC_Array_CGH
chr11	4119050	4282368	Pinto_et_al._(2007)	Affymetrix_500K_SNP_Mapping_Array
chr11	4119053	4282368	Redon_et_al._(2006)	Affymetrix_500K_EA_SNP_Mapping_Array
chr11	4123217	4334702	Perry_et_al._(2008)	Agilent_Custom_CGH_Arrays
chr11	4123992	4195506	Wang_et_al._(2007)	Illumina_HumanHap550_BeadChip
chr11	4143559	4293066	Locke_et_al._(2006)	BAC_Array_CGH
chr11	4143559	4293066	Sharp_et_al._(2005)	BAC_Array_CGH
chr11	4156745	4195506	Jakobsson_et_al._(2008)	Illumina_HumanHap550_BeadChip
chr11	4156745	4228919	Jakobsson_et_al._(2008)	Illumina_HumanHap550_BeadChip
chr11	4159928	4350154	Matsuzaki_et_al._(2009)	Custom_Affymetrix_oligonucleotide_arrays
chr11	4194691	4350154	Matsuzaki_et_al._(2009)	Custom_Affymetrix_oligonucleotide_arrays
chr11	4195638	4344245	Conrad_et_al._(2009)	NimbleGen_custom_42M_oligo_array_CGH
chr11	4196457	4334236	Perry_et_al._(2008)	Agilent_Custom_CGH_Arrays
chr11	4206336	4350154	Matsuzaki_et_al._(2009)	Custom_Affymetrix_oligonucleotide_arrays
chr11	4206589	4293105	McCarroll_et_al._(2008)	Affymetrix_SNP_6.0_Array
chr11	4220793	4264528	Kidd_et_al._(2008)	Paired_End_Mapping
chr11	4241684	4272649	Conrad_et_al._(2009)	NimbleGen_custom_42M_oligo_array_CGH
chr11	4249697	4251901	Conrad_et_al._(2009)	NimbleGen_custom_42M_oligo_array_CGH
chr11	4249697	4254663	Conrad_et_al._(2009)	NimbleGen_custom_42M_oligo_array_CGH
chr11	4254069	4306620	Kidd_et_al._(2008)	Paired_End_Mapping
chr11	4270758	4272925	Conrad_et_al._(2009)	NimbleGen_custom_42M_oligo_array_CGH
chr11	4290119	4430917	Locke_et_al._(2006)	BAC_Array_CGH
chr11	4321482	4323808	Conrad_et_al._(2009)	NimbleGen_custom_42M_oligo_array_CGH
chr11	4770159	4777211	Conrad_et_al._(2009)	NimbleGen_custom_42M_oligo_array_CGH
chr11	4837083	4846423	Conrad_et_al._(2009)	Agilent_custom_oligo_CGH_array
chr11	4864469	5091907	Redon_et_al._(2006)	BAC_Array_CGH
chr11	4864469	5091907	Redon_et_al._(2006)	BAC_Array_CGH
chr11	4902910	4935949	Kidd_et_al._(2008)	Paired_End_Mapping
chr11	4907535	4954345	Kidd_et_al._(2008)	Paired_End_Mapping
chr11	4908808	4934258	Kidd_et_al._(2008)	Paired_End_Mapping
chr11	4915812	4941949	Kidd_et_al._(2008)	Paired_End_Mapping
chr11	4915812	4941949	Tuzun_et_al._(2005)	Paired_End_Mapping
chr11	4918489	4948858	Redon_et_al._(2006)	Affymetrix_500K_EA_SNP_Mapping_Array
chr11	4923374	4933551	Korbel_et_al._(2007)	Paired_End_Mapping
chr11	4923501	4934465	Conrad_et_al._(2009)	Agilent_custom_oligo_CGH_array
chr11	4923667	4933227	McKernan_et_al._(2009)	ABI_SOLiD_Sequencing
chr11	4923919	4932631	Matsuzaki_et_al._(2009)	Custom_Affymetrix_oligonucleotide_arrays
chr11	4923919	4933687	Matsuzaki_et_al._(2009)	Custom_Affymetrix_oligonucleotide_arrays
chr11	4923919	4936591	Matsuzaki_et_al._(2009)	Custom_Affymetrix_oligonucleotide_arrays
chr11	4923919	4936591	Matsuzaki_et_al._(2009)	Custom_Affymetrix_oligonucleotide_arrays
chr11	4924359	4950544	Kidd_et_al._(2008)	Paired_End_Mapping
chr11	4924382	4933618	Kim_et_al._(2009)	Aglient_24M_aCGH
chr11	4924403	4933251	Perry_et_al._(2008)	Agilent_Custom_CGH_Arrays
chr11	4924403	4935219	Perry_et_al._(2008)	Agilent_Custom_CGH_Arrays
chr11	4924684	4933692	Korbel_et_al._(2007)	Paired_End_Mapping
chr11	4924689	4933658	McCarroll_et_al._(2008)	Affymetrix_SNP_6.0_Array
chr11	4924732	4933344	Young_et_al._(2008)	MLPA
chr11	4924967	4932228	de_Smith_et_al._(2007)	Agilent_185k_CGH_Arrays/Agilent_Custom_CGH_Arrays
chr11	4924975	4932631	Matsuzaki_et_al._(2009)	Custom_Affymetrix_oligonucleotide_arrays
chr11	4924975	4932631	Matsuzaki_et_al._(2009)	Custom_Affymetrix_oligonucleotide_arrays
chr11	4927351	4931899	Matsuzaki_et_al._(2009)	Custom_Affymetrix_oligonucleotide_arrays
chr11	4950869	4954593	Matsuzaki_et_al._(2009)	Custom_Affymetrix_oligonucleotide_arrays
chr11	4977712	4985160	de_Smith_et_al._(2007)	Agilent_185k_CGH_Arrays/Agilent_Custom_CGH_Arrays
chr11	5022663	5029677	Shaikh_et_al._(2009)	Illumina_HumanHap550_V1_BeadChip_
chr11	5043868	5082567	Simon-Sanchez_et_al._(2007)	Illumina_HumanHap300_BeadChip
chr11	5164071	5171194	Conrad_et_al._(2009)	NimbleGen_custom_42M_oligo_array_CGH
chr11	5462340	6151051	Zogopoulos_et_al._(2007)	Affymetrix_500K_and_100K_SNP_Mapping_Arrays
chr11	5686953	5927293	Redon_et_al._(2006)	BAC_Array_CGH
chr11	5726946	5741060	de_Smith_et_al._(2007)	Agilent_185k_CGH_Arrays/Agilent_Custom_CGH_Arrays
chr11	5733199	5798932	Redon_et_al._(2006)	Affymetrix_500K_EA_SNP_Mapping_Array
chr11	5733786	5740605	Shaikh_et_al._(2009)	Illumina_HumanHap550_V1_BeadChip_
chr11	5733786	5762091	Shaikh_et_al._(2009)	Illumina_HumanHap550_V1_BeadChip_
chr11	5738593	5766233	Matsuzaki_et_al._(2009)	Custom_Affymetrix_oligonucleotide_arrays
chr11	5738593	5766233	Matsuzaki_et_al._(2009)	Custom_Affymetrix_oligonucleotide_arrays
chr11	5738669	5768809	Kidd_et_al._(2008)	Paired_End_Mapping
chr11	5738669	5768809	Tuzun_et_al._(2005)	Paired_End_Mapping
chr11	5740206	5765860	Cooper_et_al._(2008)	Illumina_Human_1M_BeadChip
chr11	5740418	5766011	McKernan_et_al._(2009)	ABI_SOLiD_Sequencing
chr11	5740460	5766804	Korbel_et_al._(2007)	Paired_End_Mapping
chr11	5741060	5765963	de_Smith_et_al._(2007)	Agilent_185k_CGH_Arrays/Agilent_Custom_CGH_Arrays
chr11	5741132	5765867	Bentley_et_al._(2008)	Illumina_DNA_sequencing
chr11	5741151	5765859	Young_et_al._(2008)	MLPA/PCR
chr11	5741271	5765938	Kim_et_al._(2009)	Aglient_24M_aCGH
chr11	5741435	5765861	Conrad_et_al._(2009)	Agilent_custom_oligo_CGH_array
chr11	5741480	5765632	Perry_et_al._(2008)	Agilent_Custom_CGH_Arrays
chr11	5744656	5765715	McCarroll_et_al._(2008)	Affymetrix_SNP_6.0_Array
chr11	5748198	5766233	Matsuzaki_et_al._(2009)	Custom_Affymetrix_oligonucleotide_arrays
chr11	5756436	5764555	Perry_et_al._(2008)	Agilent_Custom_CGH_Arrays
chr11	7742179	7795493	Kidd_et_al._(2008)	Paired_End_Mapping
chr11	7759066	7785218	Matsuzaki_et_al._(2009)	Custom_Affymetrix_oligonucleotide_arrays
chr11	7762902	7808602	Kidd_et_al._(2008)	Paired_End_Mapping
chr11	7767796	7792963	Korbel_et_al._(2007)	Paired_End_Mapping
chr11	7769434	7789226	Conrad_et_al._(2009)	Agilent_custom_oligo_CGH_array
chr11	7769616	7798159	McCarroll_et_al._(2008)	Affymetrix_SNP_6.0_Array
chr11	7769657	7786856	Matsuzaki_et_al._(2009)	Custom_Affymetrix_oligonucleotide_arrays
chr11	7769657	7786856	Matsuzaki_et_al._(2009)	Custom_Affymetrix_oligonucleotide_arrays
chr11	7769976	7786612	Cooper_et_al._(2008)	Illumina_Human_1M_BeadChip
chr11	7770476	7777028	Matsuzaki_et_al._(2009)	Custom_Affymetrix_oligonucleotide_arrays
chr11	7772933	7784399	Matsuzaki_et_al._(2009)	Custom_Affymetrix_oligonucleotide_arrays
chr11	7778616	7796879	Kidd_et_al._(2008)	Paired_End_Mapping
chr11	7781890	7793473	Kidd_et_al._(2008)	Paired_End_Mapping
chr11	7783861	7797310	Kidd_et_al._(2008)	Paired_End_Mapping
chr11	7786462	7792856	Kidd_et_al._(2008)	Paired_End_Mapping
chr11	18775305	19038644	Redon_et_al._(2006)	BAC_Array_CGH
chr11	18838625	18932090	Wong_et_al._(2007)	BAC_Array_CGH
chr11	18844035	18931798	Pinto_et_al._(2007)	Affymetrix_500K_SNP_Mapping_Array
chr11	18860180	18918255	Pinto_et_al._(2007)	Affymetrix_500K_SNP_Mapping_Array
chr11	18869797	18939210	Pinto_et_al._(2007)	Affymetrix_500K_SNP_Mapping_Array
chr11	18881799	18955889	Conrad_et_al._(2009)	NimbleGen_custom_42M_oligo_array_CGH
chr11	18882200	18918300	Pinto_et_al._(2007)	Affymetrix_500K_SNP_Mapping_Array
chr11	18884357	18938466	Kidd_et_al._(2008)	Paired_End_Mapping
chr11	18886391	18939210	Redon_et_al._(2006)	Affymetrix_500K_EA_SNP_Mapping_Array
chr11	18889253	18944273	de_Smith_et_al._(2007)	Agilent_185k_CGH_Arrays/Agilent_Custom_CGH_Arrays
chr11	18891087	18897800	Perry_et_al._(2008)	Agilent_Custom_CGH_Arrays
chr11	18894043	18918255	Zogopoulos_et_al._(2007)	Affymetrix_500K_and_100K_SNP_Mapping_Arrays
chr11	18894043	18918300	Pinto_et_al._(2007)	Affymetrix_500K_SNP_Mapping_Array
chr11	18896898	18913106	Gusev_et_al._(2009)	SNP_genotyping_analysis
chr11	18896898	18940971	Pinto_et_al._(2007)	Affymetrix_500K_SNP_Mapping_Array
chr11	18898396	18922396	Conrad_et_al._(2009)	NimbleGen_custom_42M_oligo_array_CGH
chr11	18899443	18903962	Kidd_et_al._(2008)	Paired_End_Mapping
chr11	18902176	18928883	Kim_et_al._(2009)	Aglient_24M_aCGH
chr11	18903769	18911757	Kidd_et_al._(2008)	Paired_End_Mapping
chr11	18903769	18911757	Tuzun_et_al._(2005)	Paired_End_Mapping
chr11	18905648	18918564	McCarroll_et_al._(2008)	Affymetrix_SNP_6.0_Array
chr11	18905666	18915849	Matsuzaki_et_al._(2009)	Custom_Affymetrix_oligonucleotide_arrays
chr11	18905666	18920641	Matsuzaki_et_al._(2009)	Custom_Affymetrix_oligonucleotide_arrays
chr11	18905666	18923636	Matsuzaki_et_al._(2009)	Custom_Affymetrix_oligonucleotide_arrays
chr11	18905666	18923636	Matsuzaki_et_al._(2009)	Custom_Affymetrix_oligonucleotide_arrays
chr11	18905796	18918255	Pinto_et_al._(2007)	Affymetrix_500K_SNP_Mapping_Array
chr11	18905796	18918255	Zogopoulos_et_al._(2007)	Affymetrix_500K_and_100K_SNP_Mapping_Arrays
chr11	18905796	18918300	Pinto_et_al._(2007)	Affymetrix_500K_SNP_Mapping_Array
chr11	18905796	18934700	Pinto_et_al._(2007)	Affymetrix_500K_SNP_Mapping_Array
chr11	18905796	18934700	Zogopoulos_et_al._(2007)	Affymetrix_500K_and_100K_SNP_Mapping_Arrays
chr11	18906533	18928457	Perry_et_al._(2008)	Agilent_Custom_CGH_Arrays
chr11	18908062	18911656	Matsuzaki_et_al._(2009)	Custom_Affymetrix_oligonucleotide_arrays
chr11	18909260	18915849	Matsuzaki_et_al._(2009)	Custom_Affymetrix_oligonucleotide_arrays
chr11	18916368	18929772	Kidd_et_al._(2008)	Paired_End_Mapping
chr11	18916368	18929772	Tuzun_et_al._(2005)	Paired_End_Mapping
chr11	18919140	18929539	Kidd_et_al._(2008)	Paired_End_Mapping
chr11	18920482	18942885	Wang_et_al._(2008)	Illumina_DNA_sequencing
chr11	49538501	49820388	Redon_et_al._(2006)	Affymetrix_500K_EA_SNP_Mapping_Array
chr11	49655696	49709536	de_Smith_et_al._(2007)	Agilent_185k_CGH_Arrays/Agilent_Custom_CGH_Arrays
chr11	49662683	49716542	Matsuzaki_et_al._(2009)	Custom_Affymetrix_oligonucleotide_arrays
chr11	49666184	49714391	Conrad_et_al._(2009)	Agilent_custom_oligo_CGH_array
chr11	49666218	49716446	Kim_et_al._(2009)	Aglient_24M_aCGH
chr11	49666410	49712748	Perry_et_al._(2008)	Agilent_Custom_CGH_Arrays
chr11	49667437	49714078	McCarroll_et_al._(2008)	Affymetrix_SNP_6.0_Array
chr11	49688867	50074123	de_Smith_et_al._(2007)	Agilent_185k_CGH_Arrays/Agilent_Custom_CGH_Arrays
chr11	49696991	49743670	Kidd_et_al._(2008)	Paired_End_Mapping
chr11	49698283	49740901	Tuzun_et_al._(2005)	Paired_End_Mapping
chr11	49711486	49715432	Gusev_et_al._(2009)	SNP_genotyping_analysis
chr11	49715664	49717606	Ahn_et_al._(2009)	Illumina_DNA_sequencing
chr11	49716131	49717264	McCarroll_et_al._(2008)	Affymetrix_SNP_6.0_Array
chr11	49779610	49879139	Matsuzaki_et_al._(2009)	Custom_Affymetrix_oligonucleotide_arrays
chr11	49785644	49842378	Matsuzaki_et_al._(2009)	Custom_Affymetrix_oligonucleotide_arrays
chr11	49800491	49865734	Ahn_et_al._(2009)	Illumina_DNA_sequencing
chr11	49805757	49811283	McCarroll_et_al._(2005)	Null_genotypes
chr11	49824252	49838476	Matsuzaki_et_al._(2009)	Custom_Affymetrix_oligonucleotide_arrays
chr11	49992100	51231886	Pinto_et_al._(2007)	Affymetrix_500K_SNP_Mapping_Array
chr11	50013000	50404139	Redon_et_al._(2006)	BAC_Array_CGH
chr11	50047247	50337552	Kidd_et_al._(2008)	Paired_End_Mapping
chr11	50098692	50273027	Wong_et_al._(2007)	BAC_Array_CGH
chr11	50128453	50405768	Redon_et_al._(2006)	Affymetrix_500K_EA_SNP_Mapping_Array
chr11	50150660	50330714	Pinto_et_al._(2007)	Affymetrix_500K_SNP_Mapping_Array
chr11	50174295	50257684	Matsuzaki_et_al._(2009)	Custom_Affymetrix_oligonucleotide_arrays
chr11	50176235	50195620	Matsuzaki_et_al._(2009)	Custom_Affymetrix_oligonucleotide_arrays
chr11	50205110	50249096	Wang_et_al._(2007)	Illumina_HumanHap550_BeadChip
chr11	50248032	50339095	Conrad_et_al._(2009)	Agilent_custom_oligo_CGH_array
chr11	50260700	50338326	Cooper_et_al._(2008)	Illumina_Human_1M_BeadChip
chr11	50288640	50335541	Wang_et_al._(2007)	Illumina_HumanHap550_BeadChip
chr11	50293606	50310740	Conrad_et_al._(2009)	Agilent_custom_oligo_CGH_array
chr11	50301567	51120264	Zogopoulos_et_al._(2007)	Affymetrix_500K_and_100K_SNP_Mapping_Arrays
chr11	50301966	50396846	Shaikh_et_al._(2009)	Illumina_HumanHap550_V1_BeadChip_
chr11	50324914	50343409	Shaikh_et_al._(2009)	Illumina_HumanHap550_V1_BeadChip_
chr11	50324914	50396846	Shaikh_et_al._(2009)	Illumina_HumanHap550_V1_BeadChip_
chr11	50343409	51228612	Shaikh_et_al._(2009)	Illumina_HumanHap550_V1_BeadChip_
chr11	50396846	50599126	Itsara_et_al._(2009)	Illumina_HumanHap300	_Illumina_HumanHap240S	_Illumina_HumanHap650Y	_Illumina_HumanHap550_BeadChips
chr11	50396846	50599126	Itsara_et_al._(2009)	Illumina_HumanHap300	_Illumina_HumanHap240S	_Illumina_HumanHap650Y	_Illumina_HumanHap550_BeadChips
chr11	50396846	51228612	Shaikh_et_al._(2009)	Illumina_HumanHap550_V1_BeadChip_
chr11	50432602	50436020	Conrad_et_al._(2009)	Agilent_custom_oligo_CGH_array
chr11	50473936	51228612	Shaikh_et_al._(2009)	Illumina_HumanHap550_V1_BeadChip_
chr11	50473936	51283221	Shaikh_et_al._(2009)	Illumina_HumanHap550_V1_BeadChip_
chr11	50508530	51228612	Shaikh_et_al._(2009)	Illumina_HumanHap550_V1_BeadChip_
chr11	50578631	50669978	Wang_et_al._(2007)	Illumina_HumanHap550_BeadChip
chr11	50578631	50669978	Wang_et_al._(2007)	Illumina_HumanHap550_BeadChip
chr11	50578631	51077585	Shaikh_et_al._(2009)	Illumina_HumanHap550_V1_BeadChip_
chr11	50578631	51150171	Shaikh_et_al._(2009)	Illumina_HumanHap550_V1_BeadChip_
chr11	50578631	51228612	Shaikh_et_al._(2009)	Illumina_HumanHap550_V1_BeadChip_
chr11	50673870	50673870	Levy_et_al._(2007)	Sequencing
chr11	50735907	50740106	Ahn_et_al._(2009)	Illumina_DNA_sequencing
chr11	54592199	55636002	Pinto_et_al._(2007)	Affymetrix_500K_SNP_Mapping_Array
chr11	54910506	55573404	Sebat_et_al._(2004)	ROMA
chr11	54978996	55378460	Redon_et_al._(2006)	BAC_Array_CGH
chr11	55092454	55210062	Gusev_et_al._(2009)	SNP_genotyping_analysis
chr11	55096278	55394688	Redon_et_al._(2006)	Affymetrix_500K_EA_SNP_Mapping_Array
chr11	55096405	55204003	Itsara_et_al._(2009)	Illumina_HumanHap300	_Illumina_HumanHap240S	_Illumina_HumanHap650Y	_Illumina_HumanHap550_BeadChips
chr11	55115072	55191042	Cooper_et_al._(2008)	Illumina_Human_1M_BeadChip
chr11	55115601	55226935	Kidd_et_al._(2008)	Paired_End_Mapping
chr11	55115601	55226935	Tuzun_et_al._(2005)	Paired_End_Mapping
chr11	55116789	55198944	Shaikh_et_al._(2009)	Illumina_HumanHap550_V1_BeadChip_
chr11	55116789	55204002	Jakobsson_et_al._(2008)	Illumina_HumanHap550_BeadChip
chr11	55116789	55204003	Shaikh_et_al._(2009)	Illumina_HumanHap550_V1_BeadChip_
chr11	55116789	55204003	Wang_et_al._(2007)	Illumina_HumanHap550_BeadChip
chr11	55116789	55217364	Itsara_et_al._(2009)	Illumina_HumanHap300	_Illumina_HumanHap240S	_Illumina_HumanHap650Y	_Illumina_HumanHap550_BeadChips
chr11	55116789	55226579	Shaikh_et_al._(2009)	Illumina_HumanHap550_V1_BeadChip_
chr11	55116789	55227570	Itsara_et_al._(2009)	Illumina_HumanHap300	_Illumina_HumanHap240S	_Illumina_HumanHap650Y	_Illumina_HumanHap550_BeadChips
chr11	55116789	55246953	Itsara_et_al._(2009)	Illumina_HumanHap300	_Illumina_HumanHap240S	_Illumina_HumanHap650Y	_Illumina_HumanHap550_BeadChips
chr11	55119227	55217137	Kidd_et_al._(2008)	Paired_End_Mapping
chr11	55120813	55188486	Korbel_et_al._(2007)	Paired_End_Mapping
chr11	55121253	55209637	Conrad_et_al._(2009)	Agilent_custom_oligo_CGH_array
chr11	55122001	55188128	Young_et_al._(2008)	MLPA/PCR
chr11	55122283	55208599	Matsuzaki_et_al._(2009)	Custom_Affymetrix_oligonucleotide_arrays
chr11	55122707	55208599	Matsuzaki_et_al._(2009)	Custom_Affymetrix_oligonucleotide_arrays
chr11	55123743	55209569	de_Smith_et_al._(2007)	Agilent_185k_CGH_Arrays/Agilent_Custom_CGH_Arrays
chr11	55124460	55215759	Perry_et_al._(2008)	Agilent_Custom_CGH_Arrays
chr11	55124730	55207364	Wheeler_et_al._(2008)	Agilent_244k_CGH_Arrays
chr11	55127596	55217364	Jakobsson_et_al._(2008)	Illumina_HumanHap550_BeadChip
chr11	55127597	55165276	Shaikh_et_al._(2009)	Illumina_HumanHap550_V1_BeadChip_
chr11	55127597	55174758	Itsara_et_al._(2009)	Illumina_HumanHap300	_Illumina_HumanHap240S	_Illumina_HumanHap650Y	_Illumina_HumanHap550_BeadChips
chr11	55127597	55174758	Shaikh_et_al._(2009)	Illumina_HumanHap550_V1_BeadChip_
chr11	55127597	55174758	Wang_et_al._(2007)	Illumina_HumanHap550_BeadChip
chr11	55127597	55179162	Shaikh_et_al._(2009)	Illumina_HumanHap550_V1_BeadChip_
chr11	55127597	55179162	Wang_et_al._(2007)	Illumina_HumanHap550_BeadChip
chr11	55127597	55193702	Shaikh_et_al._(2009)	Illumina_HumanHap550_V1_BeadChip_
chr11	55127597	55198944	Shaikh_et_al._(2009)	Illumina_HumanHap550_V1_BeadChip_
chr11	55127597	55204003	Shaikh_et_al._(2009)	Illumina_HumanHap550_V1_BeadChip_
chr11	55127597	55204003	Shaikh_et_al._(2009)	Illumina_HumanHap550_V1_BeadChip_
chr11	55127597	55204003	Wang_et_al._(2007)	Illumina_HumanHap550_BeadChip
chr11	55127597	55216671	Shaikh_et_al._(2009)	Illumina_HumanHap550_V1_BeadChip_
chr11	55128383	55130279	McCarroll_et_al._(2005)	Null_genotypes
chr11	55130608	55209585	McCarroll_et_al._(2008)	Affymetrix_SNP_6.0_Array
chr11	55133582	55377275	Pinto_et_al._(2007)	Affymetrix_500K_SNP_Mapping_Array
chr11	55138164	55230770	Gusev_et_al._(2009)	SNP_genotyping_analysis
chr11	55139257	55304614	Wong_et_al._(2007)	BAC_Array_CGH
chr11	55139733	55204003	Itsara_et_al._(2009)	Illumina_HumanHap300	_Illumina_HumanHap240S	_Illumina_HumanHap650Y	_Illumina_HumanHap550_BeadChips
chr11	55139733	55204003	Shaikh_et_al._(2009)	Illumina_HumanHap550_V1_BeadChip_
chr11	55152617	55165276	Shaikh_et_al._(2009)	Illumina_HumanHap550_V1_BeadChip_
chr11	55152617	55198944	Shaikh_et_al._(2009)	Illumina_HumanHap550_V1_BeadChip_
chr11	55165240	55204003	Itsara_et_al._(2009)	Illumina_HumanHap300	_Illumina_HumanHap240S	_Illumina_HumanHap650Y	_Illumina_HumanHap550_BeadChips
chr11	55177625	55208599	Matsuzaki_et_al._(2009)	Custom_Affymetrix_oligonucleotide_arrays
chr11	55178921	55360166	Conrad_et_al._(2009)	Agilent_custom_oligo_CGH_array
chr11	55179066	55231776	Gusev_et_al._(2009)	SNP_genotyping_analysis
chr11	55179161	55352889	Jakobsson_et_al._(2008)	Illumina_HumanHap550_BeadChip
chr11	55179162	55352889	Wang_et_al._(2007)	Illumina_HumanHap550_BeadChip
chr11	55179277	55266538	Matsuzaki_et_al._(2009)	Custom_Affymetrix_oligonucleotide_arrays
chr11	55189531	55251899	Kidd_et_al._(2008)	Paired_End_Mapping
chr11	55191075	55200596	Young_et_al._(2008)	MLPA/PCR
chr11	55193702	55240289	Gusev_et_al._(2009)	SNP_genotyping_analysis
chr11	55193702	55352889	Shaikh_et_al._(2009)	Illumina_HumanHap550_V1_BeadChip_
chr11	55198944	55352889	Shaikh_et_al._(2009)	Illumina_HumanHap550_V1_BeadChip_
chr11	55200397	55202482	Conrad_et_al._(2009)	NimbleGen_custom_42M_oligo_array_CGH
chr11	55201444	55347623	Shaikh_et_al._(2009)	Illumina_HumanHap550_V1_BeadChip_
chr11	55201444	55352889	Shaikh_et_al._(2009)	Illumina_HumanHap550_V1_BeadChip_
chr11	55201870	55377275	Pinto_et_al._(2007)	Affymetrix_500K_SNP_Mapping_Array
chr11	55202445	55214331	Young_et_al._(2008)	MLPA/PCR
chr11	55202577	55214079	Conrad_et_al._(2009)	NimbleGen_custom_42M_oligo_array_CGH
chr11	55202871	55375199	Locke_et_al._(2006)	BAC_Array_CGH
chr11	55204003	55352889	Itsara_et_al._(2009)	Illumina_HumanHap300	_Illumina_HumanHap240S	_Illumina_HumanHap650Y	_Illumina_HumanHap550_BeadChips
chr11	55210062	55243391	Gusev_et_al._(2009)	SNP_genotyping_analysis
chr11	55215759	55223084	Perry_et_al._(2008)	Agilent_Custom_CGH_Arrays
chr11	55215762	55222737	Conrad_et_al._(2009)	NimbleGen_custom_42M_oligo_array_CGH
chr11	55215844	55223088	Matsuzaki_et_al._(2009)	Custom_Affymetrix_oligonucleotide_arrays
chr11	55216671	55222488	Shaikh_et_al._(2009)	Illumina_HumanHap550_V1_BeadChip_
chr11	55217259	55303668	McCarroll_et_al._(2008)	Affymetrix_SNP_6.0_Array
chr11	55220358	55340685	Gusev_et_al._(2009)	SNP_genotyping_analysis
chr11	55231932	55320476	Conrad_et_al._(2005)	Mendelian_inconsistencies
chr11	55268890	55270915	Matsuzaki_et_al._(2009)	Custom_Affymetrix_oligonucleotide_arrays
chr11	55277733	55279489	Matsuzaki_et_al._(2009)	Custom_Affymetrix_oligonucleotide_arrays
chr11	55278363	55279489	Matsuzaki_et_al._(2009)	Custom_Affymetrix_oligonucleotide_arrays
chr11	55279817	55283472	Matsuzaki_et_al._(2009)	Custom_Affymetrix_oligonucleotide_arrays
chr11	55279817	55315372	Matsuzaki_et_al._(2009)	Custom_Affymetrix_oligonucleotide_arrays
chr11	55316646	55359374	Matsuzaki_et_al._(2009)	Custom_Affymetrix_oligonucleotide_arrays
chr11	55347300	55357168	Mills_et_al._(2006)	Sequence_trace_read_mapping
chr11	55348621	55350206	Perry_et_al._(2008)	Agilent_Custom_CGH_Arrays
chr11	58456668	58618256	Iafrate_et_al._(2004)	BAC_Array_CGH
chr11	58456668	58765249	Redon_et_al._(2006)	BAC_Array_CGH
chr11	58502814	58662594	Redon_et_al._(2006)	Affymetrix_500K_EA_SNP_Mapping_Array
chr11	58537363	58594215	Locke_et_al._(2006)	BAC_Array_CGH
chr11	58537363	58594215	Sharp_et_al._(2005)	BAC_Array_CGH
chr11	58545880	58554070	Matsuzaki_et_al._(2009)	Custom_Affymetrix_oligonucleotide_arrays
chr11	58560700	58610700	Zogopoulos_et_al._(2007)	Affymetrix_500K_and_100K_SNP_Mapping_Arrays
chr11	58563385	58611105	Matsuzaki_et_al._(2009)	Custom_Affymetrix_oligonucleotide_arrays
chr11	58564601	58634939	Matsuzaki_et_al._(2009)	Custom_Affymetrix_oligonucleotide_arrays
chr11	58565117	58610501	Conrad_et_al._(2009)	Agilent_custom_oligo_CGH_array
chr11	58566228	58610975	Perry_et_al._(2008)	Agilent_Custom_CGH_Arrays
chr11	58567820	58610341	McCarroll_et_al._(2008)	Affymetrix_SNP_6.0_Array
chr11	58569589	58609793	de_Smith_et_al._(2007)	Agilent_185k_CGH_Arrays/Agilent_Custom_CGH_Arrays
chr11	58580261	58592879	Matsuzaki_et_al._(2009)	Custom_Affymetrix_oligonucleotide_arrays
chr11	58587072	58603565	McKernan_et_al._(2009)	ABI_SOLiD_Sequencing
chr11	58588932	58590478	Shaikh_et_al._(2009)	Illumina_HumanHap550_V1_BeadChip_
chr11	58588932	58590478	Wang_et_al._(2007)	Illumina_HumanHap550_BeadChip
chr11	58588932	58603752	Shaikh_et_al._(2009)	Illumina_HumanHap550_V1_BeadChip_
chr11	58588932	58603752	Shaikh_et_al._(2009)	Illumina_HumanHap550_V1_BeadChip_
chr11	58588932	58603752	Wang_et_al._(2007)	Illumina_HumanHap550_BeadChip
chr11	80996713	81471485	Redon_et_al._(2006)	Affymetrix_500K_EA_SNP_Mapping_Array
chr11	81088432	81508270	Redon_et_al._(2006)	BAC_Array_CGH
chr11	81126163	81470451	Pinto_et_al._(2007)	Affymetrix_500K_SNP_Mapping_Array
chr11	81171981	81193273	Gusev_et_al._(2009)	SNP_genotyping_analysis
chr11	81172140	81194909	Itsara_et_al._(2009)	Illumina_HumanHap300	_Illumina_HumanHap240S	_Illumina_HumanHap650Y	_Illumina_HumanHap550_BeadChips
chr11	81174591	81201656	Itsara_et_al._(2009)	Illumina_HumanHap300	_Illumina_HumanHap240S	_Illumina_HumanHap650Y	_Illumina_HumanHap550_BeadChips
chr11	81178140	81199336	Conrad_et_al._(2009)	Agilent_custom_oligo_CGH_array
chr11	81178895	81194575	Matsuzaki_et_al._(2009)	Custom_Affymetrix_oligonucleotide_arrays
chr11	81179236	81203484	Perry_et_al._(2008)	Agilent_Custom_CGH_Arrays
chr11	81181640	81191362	Itsara_et_al._(2009)	Illumina_HumanHap300	_Illumina_HumanHap240S	_Illumina_HumanHap650Y	_Illumina_HumanHap550_BeadChips
chr11	81181640	81191362	Shaikh_et_al._(2009)	Illumina_HumanHap550_V1_BeadChip_
chr11	81181640	81192815	Shaikh_et_al._(2009)	Illumina_HumanHap550_V1_BeadChip_
chr11	81181640	81194909	Itsara_et_al._(2009)	Illumina_HumanHap300	_Illumina_HumanHap240S	_Illumina_HumanHap650Y	_Illumina_HumanHap550_BeadChips
chr11	81181640	81194909	Shaikh_et_al._(2009)	Illumina_HumanHap550_V1_BeadChip_
chr11	81181640	81194909	Wang_et_al._(2007)	Illumina_HumanHap550_BeadChip
chr11	81182373	81192815	Shaikh_et_al._(2009)	Illumina_HumanHap550_V1_BeadChip_
chr11	81182373	81194909	Shaikh_et_al._(2009)	Illumina_HumanHap550_V1_BeadChip_
chr11	81183084	81192438	de_Smith_et_al._(2007)	Agilent_185k_CGH_Arrays/Agilent_Custom_CGH_Arrays
chr11	81183111	81192815	Shaikh_et_al._(2009)	Illumina_HumanHap550_V1_BeadChip_
chr11	81183111	81194909	Shaikh_et_al._(2009)	Illumina_HumanHap550_V1_BeadChip_
chr11	81189919	81194913	McCarroll_et_al._(2008)	Affymetrix_SNP_6.0_Array
chr11	81191695	81194575	Matsuzaki_et_al._(2009)	Custom_Affymetrix_oligonucleotide_arrays
chr11	81202146	81203484	Perry_et_al._(2008)	Agilent_Custom_CGH_Arrays
chr11	97654029	97718006	Shaikh_et_al._(2009)	Illumina_HumanHap550_V1_BeadChip_
chr11	106717010	106757930	Kidd_et_al._(2008)	Paired_End_Mapping
chr11	106724834	106756990	Kidd_et_al._(2008)	Paired_End_Mapping
chr11	106724834	106756990	Tuzun_et_al._(2005)	Paired_End_Mapping
chr11	106736726	106748680	Conrad_et_al._(2009)	Agilent_custom_oligo_CGH_array
chr11	106736726	106754913	Conrad_et_al._(2009)	Agilent_custom_oligo_CGH_array
chr11	106743994	106748586	Cooper_et_al._(2008)	Illumina_Human_1M_BeadChip
chr11	106744158	106747270	Matsuzaki_et_al._(2009)	Custom_Affymetrix_oligonucleotide_arrays
chr11	106744158	106748518	Matsuzaki_et_al._(2009)	Custom_Affymetrix_oligonucleotide_arrays
chr11	106744158	106748970	Matsuzaki_et_al._(2009)	Custom_Affymetrix_oligonucleotide_arrays
chr11	133545364	133721889	Wong_et_al._(2007)	BAC_Array_CGH
chr11	133654072	133715739	Jakobsson_et_al._(2008)	Illumina_HumanHap550_BeadChip
chr11	133654284	133715739	Itsara_et_al._(2009)	Illumina_HumanHap300	_Illumina_HumanHap240S	_Illumina_HumanHap650Y	_Illumina_HumanHap550_BeadChips
chr11	133656082	133720297	McKernan_et_al._(2009)	ABI_SOLiD_Sequencing
chr11	133663955	133715739	Itsara_et_al._(2009)	Illumina_HumanHap300	_Illumina_HumanHap240S	_Illumina_HumanHap650Y	_Illumina_HumanHap550_BeadChips
chr11	133663955	133715739	Shaikh_et_al._(2009)	Illumina_HumanHap550_V1_BeadChip_
chr11	133663955	133715739	Shaikh_et_al._(2009)	Illumina_HumanHap550_V1_BeadChip_
chr11	133665176	133702363	Matsuzaki_et_al._(2009)	Custom_Affymetrix_oligonucleotide_arrays
chr11	133674095	133690147	Matsuzaki_et_al._(2009)	Custom_Affymetrix_oligonucleotide_arrays
chr11	133676387	133702363	Matsuzaki_et_al._(2009)	Custom_Affymetrix_oligonucleotide_arrays
chr11	133677915	133682528	Matsuzaki_et_al._(2009)	Custom_Affymetrix_oligonucleotide_arrays
chr11	133678691	133684791	Matsuzaki_et_al._(2009)	Custom_Affymetrix_oligonucleotide_arrays
chr11	133678691	133684791	Matsuzaki_et_al._(2009)	Custom_Affymetrix_oligonucleotide_arrays
chr11	133678691	133690147	Matsuzaki_et_al._(2009)	Custom_Affymetrix_oligonucleotide_arrays
chr11	133679543	134096351	Simon-Sanchez_et_al._(2007)	Illumina_HumanHap300_BeadChip
chr11	133680207	133690903	Matsuzaki_et_al._(2009)	Custom_Affymetrix_oligonucleotide_arrays
chr11	133680971	133687228	Matsuzaki_et_al._(2009)	Custom_Affymetrix_oligonucleotide_arrays
chr11	133713174	134119769	Simon-Sanchez_et_al._(2007)	Illumina_HumanHap300_BeadChip
chr11	133811431	133922969	Pinto_et_al._(2007)	Affymetrix_500K_SNP_Mapping_Array
chr11	133816000	134263730	Pinto_et_al._(2007)	Affymetrix_500K_SNP_Mapping_Array
chr11	133816000	134277018	Zogopoulos_et_al._(2007)	Affymetrix_500K_and_100K_SNP_Mapping_Arrays
chr11	133832215	133833759	McKernan_et_al._(2009)	ABI_SOLiD_Sequencing
chr11	133849939	134239506	Itsara_et_al._(2009)	Illumina_HumanHap300	_Illumina_HumanHap240S	_Illumina_HumanHap650Y	_Illumina_HumanHap550_BeadChips
chr11	133854125	134226681	Shaikh_et_al._(2009)	Illumina_HumanHap550_V1_BeadChip_
chr11	133859858	134239506	Shaikh_et_al._(2009)	Illumina_HumanHap550_V1_BeadChip_
chr11	133898268	133900012	Conrad_et_al._(2009)	NimbleGen_custom_42M_oligo_array_CGH
chr11	133904368	133906030	McKernan_et_al._(2009)	ABI_SOLiD_Sequencing
chr11	133940108	133941123	McKernan_et_al._(2009)	ABI_SOLiD_Sequencing
chr11	134065431	134179378	Simon-Sanchez_et_al._(2007)	Illumina_HumanHap300_BeadChip
chr11	134078642	134093127	Matsuzaki_et_al._(2009)	Custom_Affymetrix_oligonucleotide_arrays
chr11	134080088	134108891	Matsuzaki_et_al._(2009)	Custom_Affymetrix_oligonucleotide_arrays
chr11	134080388	134112733	Conrad_et_al._(2009)	Agilent_custom_oligo_CGH_array
chr11	134080796	134111845	Perry_et_al._(2008)	Agilent_Custom_CGH_Arrays
chr11	134081426	134103253	Shaikh_et_al._(2009)	Illumina_HumanHap550_V1_BeadChip_
chr11	134081426	134103253	Wang_et_al._(2007)	Illumina_HumanHap550_BeadChip
chr11	134085390	134093584	Matsuzaki_et_al._(2009)	Custom_Affymetrix_oligonucleotide_arrays
chr11	134085524	134108160	McCarroll_et_al._(2008)	Affymetrix_SNP_6.0_Array
chr11	134085801	134147144	Redon_et_al._(2006)	Affymetrix_500K_EA_SNP_Mapping_Array
chr11	134087882	134126813	Jakobsson_et_al._(2008)	Illumina_HumanHap550_BeadChip
chr11	134098886	134107786	Matsuzaki_et_al._(2009)	Custom_Affymetrix_oligonucleotide_arrays
chr11	134098886	134114862	Matsuzaki_et_al._(2009)	Custom_Affymetrix_oligonucleotide_arrays
chr11	134101788	134120023	Wheeler_et_al._(2008)	Sequencing
chr11	134103253	134122531	Itsara_et_al._(2009)	Illumina_HumanHap300	_Illumina_HumanHap240S	_Illumina_HumanHap650Y	_Illumina_HumanHap550_BeadChips
chr11	134105347	134113585	Kidd_et_al._(2008)	Paired_End_Mapping
chr11	134106222	134131333	Pinto_et_al._(2007)	Affymetrix_500K_SNP_Mapping_Array
chr11	134107133	134112853	Conrad_et_al._(2009)	Agilent_custom_oligo_CGH_array
chr11	134107188	134112871	Wheeler_et_al._(2008)	Sequencing
chr11	134107759	134112063	Kim_et_al._(2009)	Aglient_24M_aCGH
chr11	134108809	134112837	de_Smith_et_al._(2007)	Agilent_185k_CGH_Arrays/Agilent_Custom_CGH_Arrays
chr11	134109775	134114862	Matsuzaki_et_al._(2009)	Custom_Affymetrix_oligonucleotide_arrays
chr11	134109923	134111596	McKernan_et_al._(2009)	ABI_SOLiD_Sequencing
chr11	134109996	134113382	Matsuzaki_et_al._(2009)	Custom_Affymetrix_oligonucleotide_arrays
chr11	134110438	134112648	Matsuzaki_et_al._(2009)	Custom_Affymetrix_oligonucleotide_arrays
chr11	134111123	134112853	Conrad_et_al._(2009)	NimbleGen_custom_42M_oligo_array_CGH
chr11	134113081	134122531	Jakobsson_et_al._(2008)	Illumina_HumanHap550_BeadChip
chr11	134119190	134132093	McCarroll_et_al._(2008)	Affymetrix_SNP_6.0_Array
chr11	134119393	134132097	Wang_et_al._(2007)	Illumina_HumanHap550_BeadChip
chr11	134121000	134131333	Pinto_et_al._(2007)	Affymetrix_500K_SNP_Mapping_Array
chr11	134143996	134154053	Shaikh_et_al._(2009)	Illumina_HumanHap550_V1_BeadChip_
chr11	134202187	134203397	Matsuzaki_et_al._(2009)	Custom_Affymetrix_oligonucleotide_arrays
[truncated: 9,545 more rows]

## Sheet: Swiss_vs_DGV
Chr	Start	Stop	Num_DGV_CNVs	CNV_count_SW_CNVR_map		CNVR_Length
chr1	51598	346405	31	25		294807
chr1	1490804	1677547	14	49		186743
chr1	8124944	8131908	3	6		6964
chr1	9230624	9327604	7	9		96980
chr1	12760427	13744529	137	39		984102
chr1	16024214	16027597	4	15		3383
chr1	16217251	16262989	19	5		45738
chr1	16686508	17134834	127	98		448326
chr1	22182461	22210712	11	6		28251
chr1	25455216	25589952	31	122		134736
chr1	30258097	30261148	1	3		3051
chr1	30506623	30512383	2	5		5760
chr1	34861071	34886855	16	87		25784
chr1	41111252	41149087	7	6		37835
chr1	45407368	45414375	1	3		7007
chr1	46112445	46799330	8	2		686885
chr1	49625745	49771853	1	3		146108
chr1	58254509	58257052	0	2		2543
chr1	58496146	58505914	1	2		9768
chr1	59777192	59824654	9	3		47462
chr1	71075151	71087045	1	2		11894
chr1	72522436	72595424	37	368		72988
chr1	73425176	73550688	5	2		125512
chr1	73554632	73591842	0	2		37210
chr1	77026310	77031414	2	2		5104
chr1	86785517	86875876	0	2		90359
chr1	103900175	104105162	35	156		204987
chr1	105814277	105938436	28	93		124159
chr1	107457125	107465018	4	6		7893
chr1	108512791	108787720	46	5		274929
chr1	110020531	110054653	21	79		34122
chr1	111171895	111193590	28	79		21695
chr1	112497197	112507741	13	100		10544
chr1	116030886	116086176	7	3		55290
chr1	119730965	119956321	21	3		225356
chr1	120857051	121057404	9	6		200353
chr1	143543612	143633214	19	2		89602
chr1	143669045	144078052	63	3		409007
chr1	146395960	148068057	142	211		1672097
chr1	150793267	150853218	30	224		59951
chr1	150953682	151047146	23	80		93464
chr1	153455784	153467688	10	2		11904
chr1	159745160	159905154	26	12		159994
chr1	160547349	160562462	5	2		15113
chr1	167500598	167522026	11	88		21428
chr1	173062498	173069464	13	51		6966
chr1	184813724	185114197	1	2		300473
chr1	186972380	187388340	18	3		415960
chr1	194095134	194141530	8	2		46396
chr1	194994473	195182693	64	153		188220
chr1	197377986	197380463	6	4		2477
chr1	202171726	202189118	3	9		17392
chr1	206505607	206524945	7	8		19338
chr1	211071078	211081076	5	12		9998
chr1	213922506	213937306	0	9		14800
chr1	216246214	216248880	5	2		2666
chr1	221694813	221711984	3	2		17171
chr1	229632325	229654915	0	2		22590
chr1	229767124	229874905	5	4		107781
chr1	234564131	234965665	18	2		401534
chr1	236716380	236850654	7	2		134274
chr1	239957663	240140845	2	2		183182
chr1	241103290	241349107	22	15		245817
chr1	243703033	243716274	10	19		13241
chr1	246750023	246880703	34	144		130680
chr10	119870	133255	5	3		13385
chr10	4951021	5311407	11	3		360386
chr10	6697781	6704513	9	5		6732
chr10	8881675	8897972	7	2		16297
chr10	13096269	13104413	8	21		8144
chr10	20830090	20862612	6	2		32522
chr10	20890118	20893540	25	11		3422
chr10	23127304	23279351	0	2		152047
chr10	24412311	24421030	3	115		8719
chr10	27265910	27275840	5	18		9930
chr10	27633433	27752422	26	5		118989
chr10	31291340	31292415	3	20		1075
chr10	38681514	39116227	30	2		434713
chr10	41934442	42212028	20	4		277586
chr10	42503231	42571710	9	6		68479
chr10	44523123	44691783	8	6		168660
chr10	45509533	47799776	187	171		2290243
chr10	48871826	49033015	14	5		161189
chr10	52875082	52881455	2	4		6373
chr10	54595324	54611407	5	4		16083
chr10	56122955	56138443	9	21		15488
chr10	56280721	56366074	5	2		85353
chr10	58181450	58206069	16	63		24619
chr10	58513662	58541603	7	4		27941
chr10	58572176	58606915	11	3		34739
chr10	61034080	61036501	10	5		2421
chr10	66976085	66992801	19	58		16716
chr10	67743387	67779344	8	14		35957
chr10	67861815	68078648	17	10		216833
chr10	81053880	81619836	41	20		565956
chr10	82871310	82884449	4	23		13139
chr10	83874258	83879600	4	2		5342
chr10	84400709	84421297	9	3		20588
chr10	84937126	84937863	0	2		737
chr10	88886418	89136979	31	27		250561
chr10	90928653	90947681	11	16		19028
chr10	92452695	92453356	4	3		661
chr10	103122883	103330333	1	3		207450
chr10	107092132	107306994	1	2		214862
chr10	107607107	107673992	6	2		66885
chr10	107974310	108009334	3	3		35024
chr10	109172474	109181947	0	2		9473
chr10	115198747	115213454	3	3		14707
chr10	123425139	123450896	4	2		25757
chr10	124324003	124347716	22	6		23713
chr10	128503565	128604341	5	2		100776
chr10	129946618	130169723	2	2		223105
chr10	135064334	135246274	84	26		181940
chr11	3373065	3624564	10	3		251499
chr11	4195630	4321275	20	46		125645
chr11	4760556	4866960	3	2		106404
chr11	4923952	4943583	25	143		19631
chr11	5734586	5768936	22	106		34350
chr11	5842287	5892086	16	2		49799
chr11	7769616	7788834	15	3		19218
chr11	18891410	18936569	37	170		45159
chr11	21385711	21399735	0	2		14024
chr11	21443297	21450259	0	2		6962
chr11	24242797	24253038	5	3		10241
chr11	24400825	24411752	3	3		10927
chr11	25143560	26116026	64	6		972466
chr11	37724389	37791537	1	5		67148
chr11	40570336	40876295	8	3		305959
chr11	42926160	42927744	7	3		1584
chr11	48268824	48572439	23	2		303615
chr11	49656143	49982562	18	55		326419
chr11	50095226	50480585	24	2		385359
chr11	55117937	55260932	76	127		142995
chr11	58555575	58625799	19	7		70224
chr11	60515621	60637242	3	2		121621
chr11	69123458	69137499	1	2		14041
chr11	70960616	70966199	2	2		5583
chr11	81175086	81226406	23	76		51320
chr11	83506328	83523227	2	6		16899
chr11	84219622	84254947	4	2		35325
chr11	85565605	85577460	5	30		11855
chr11	88010896	88021766	2	2		10870
chr11	89127597	89207189	15	4		79592
chr11	97653621	97718006	1	3		64385
chr11	99025040	99070633	2	8		45593
chr11	103265295	103879351	34	3		614056
chr11	105719918	105743918	0	2		24000
chr11	106617480	106633224	0	3		15744
chr11	106743866	106744338	9	14		472
chr11	107152142	107177255	3	9		25113
chr11	124580498	124593710	7	17		13212
chr11	132497329	132513657	3	2		16328
chr11	133657240	134235880	80	7		578640
chr12	726126	746507	10	119		20381
chr12	2102418	2140552	13	68		38134
chr12	7861988	8022225	54	36		160237
chr12	8248774	8475939	42	15		227165
chr12	9466943	9626237	21	233		159294
chr12	11062104	11167303	15	8		105199
chr12	11394393	11446278	37	139		51885
chr12	12427486	12433136	8	15		5650
chr12	15687578	15987764	4	2		300186
chr12	19366037	19476425	6	10		110388
chr12	27532181	27548428	14	49		16247
chr12	27986011	27988911	4	12		2900
chr12	30126546	30136047	7	48		9501
chr12	31124237	31308658	55	35		184421
chr12	31791817	31801175	7	4		9358
chr12	31893563	31960144	18	19		66581
chr12	33185765	34745765	118	109		1560000
chr12	36144018	37507359	59	5		1363341
chr12	46698677	46703234	0	2		4557
chr12	50974951	51069103	9	3		94152
chr12	55621748	55663776	10	2		42028
chr12	60071401	60116649	1	2		45248
chr12	62117352	62431572	32	20		314220
chr12	69107359	69182623	19	4		75264
chr12	79155687	79255527	0	2		99840
chr12	81690931	81732256	5	3		41325
chr12	89015800	89016205	5	32		405
chr12	98315274	98322865	16	56		7591
chr12	98507003	98532452	3	4		25449
chr12	106929466	107008254	6	3		78788
chr12	110657591	110799097	1	2		141506
chr12	113112523	113125813	4	3		13290
chr12	118473270	118478901	2	31		5631
chr12	125559813	125576680	3	4		16867
chr12	125874468	125880958	10	2		6490
chr12	127791702	127830791	11	22		39089
chr12	128056875	128077685	2	2		20810
chr12	129038297	129284924	10	2		246627
chr12	130297897	130391708	33	15		93811
chr12	130698537	130710149	18	40		11612
chr12	132162846	132288262	16	2		125416
chr13	17924949	18324562	30	17		399613
chr13	18861274	19515340	15	2		654066
chr13	22248255	22412083	11	2		163828
chr13	22443597	22451518	7	2		7921
chr13	22527150	22531515	7	37		4365
chr13	23785235	24108916	31	5		323681
chr13	31429924	31438047	16	44		8123
chr13	36968370	37013110	19	71		44740
chr13	56610801	56701431	55	128		90630
chr13	57488282	57500053	3	16		11771
chr13	60826643	61588829	3	2		762186
chr13	63122793	63134693	2	8		11900
chr13	63152857	63303323	10	14		150466
chr13	67875847	67893136	0	2		17289
chr13	68140080	68166243	16	54		26163
chr13	69634065	69673772	15	10		39707
chr13	83003850	83065341	17	9		61491
chr13	97324891	97336300	3	19		11409
chr13	103074861	103078166	2	3		3305
chr13	110473142	110549915	5	3		76773
chr14	18072124	19497453	145	162		1425329
chr14	20419357	20479821	15	2		60464
chr14	21840226	21987473	21	3		147247
chr14	23493422	23583757	22	19		90335
chr14	25853743	25854753	4	3		1010
chr14	26600889	26872840	1	2		271951
chr14	33861830	33909503	1	2		47673
chr14	37869205	37870125	2	2		920
chr14	40677279	40746111	9	83		68832
chr14	43889940	43997744	3	2		107804
chr14	44251898	44302988	7	3		51090
chr14	45497833	45768067	12	3		270234
chr14	45786713	46066057	8	9		279344
chr14	46777086	46787197	2	9		10111
chr14	47296787	47356338	2	3		59551
chr14	47817280	47974881	4	2		157601
chr14	62835426	62937442	5	4		102016
chr14	69087800	69092697	7	9		4897
chr14	73062525	73126284	32	34		63759
chr14	85356065	85385888	7	19		29823
chr14	85530379	85564320	12	26		33941
chr14	85900446	86285285	5	2		384839
chr14	90327528	90337728	3	2		10200
chr14	98247896	98263760	2	3		15864
chr14	103860158	104138779	11	2		278621
chr14	105100682	105295569	72	18		194887
chr14	105550720	106014879	136	344		464159
chr14	106215123	106271945	38	15		56822
chr15	18276341	21038987	327	405		2762646
chr15	21192955	21240687	17	17		47732
chr15	21603134	21618688	7	17		15554
chr15	21709360	22426562	107	137		717202
chr15	22966261	23057672	13	14		91411
chr15	27316242	27319451	1	2		3209
chr15	28173703	28875769	75	37		702066
chr15	29753931	30664276	106	42		910345
chr15	32062554	32066523	3	4		3969
chr15	32466069	32650015	87	106		183946
chr15	36442865	36476363	0	2		33498
chr15	41621610	41801547	21	21		179937
chr15	43012549	43022374	7	3		9825
chr15	45306099	45313302	2	2		7203
chr15	47870479	47912400	1	2		41921
chr15	51671633	53723214	35	6		2051581
chr15	53870266	53875119	0	3		4853
chr15	53954542	53980153	0	2		25611
chr15	54574968	54600698	12	53		25730
chr15	59475461	59485273	2	24		9812
chr15	69403515	69423875	2	2		20360
chr15	74678296	74690251	13	179		11955
chr15	75447400	75464024	1	5		16624
chr15	79782923	79876265	6	2		93342
chr15	83580582	83913433	27	2		332851
chr15	84312709	84322137	2	2		9428
chr15	85631534	85671737	7	8		40203
chr15	88633675	88806693	1	2		173018
chr15	92580089	92629266	1	2		49177
chr15	95609078	95634656	9	37		25578
chr15	99903123	100286563	36	17		383440
chr16	1260594	1509406	24	2		248812
chr16	2619669	2669702	11	3		50033
chr16	3151321	3177582	2	6		26261
chr16	5283421	5367240	10	3		83819
chr16	6456906	6471962	3	2		15056
chr16	8366859	8539620	5	2		172761
chr16	8638742	8725626	3	2		86884
chr16	10287649	10310929	2	3		23280
chr16	14742568	15324011	53	21		581443
chr16	16237991	16745127	26	28		507136
chr16	18459088	18690675	11	11		231587
chr16	19851501	19874863	9	124		23362
chr16	20420282	20441142	16	2		20860
chr16	21422575	21746841	36	5		324266
chr16	22465433	22620480	31	7		155047
chr16	27245113	27261355	3	6		16242
chr16	31656954	33877600	194	181		2220646
chr16	34054852	35140727	67	136		1085875
chr16	52965305	52977133	4	9		11828
chr16	54341931	54420213	17	80		78282
chr16	59106318	59132575	0	13		26257
chr16	59811672	60390752	3	2		579080
chr16	68533534	68839279	52	25		305745
chr16	69403572	69760298	22	3		356726
chr16	72894537	73064557	22	3		170020
chr16	73926398	73973367	1	2		46969
chr16	74096909	74133499	11	9		36590
chr16	76905239	77100500	28	148		195261
chr16	77378651	77440619	1	2		61968
chr16	77818019	77832850	2	5		14831
chr16	78865256	79067484	5	3		202228
chr16	79735206	79745353	3	2		10147
chr16	81751755	81769025	3	14		17270
chr16	88204289	88633227	14	5		428938
chr17	678823	770573	10	3		91750
chr17	3452317	3504202	3	3		51885
chr17	4028724	4326596	7	2		297872
chr17	6236683	6255914	1	3		19231
chr17	14034987	15425596	32	12		1390609
chr17	18229719	18450883	14	271		221164
chr17	19438482	19479350	13	11		40868
chr17	19917054	19937021	0	2		19967
chr17	21252241	22295421	73	8		1043180
chr17	23008232	23100753	5	2		92521
chr17	30700619	30792312	3	6		91693
chr17	31411744	31653809	63	168		242065
chr17	32212396	32220784	5	4		8388
chr17	36464326	36476332	2	9		12006
chr17	36666936	36687067	13	58		20131
chr17	36764438	36776021	12	2		11583
chr17	40929917	42143377	140	380		1213460
chr17	42833610	42848983	5	2		15373
chr17	51515913	51531403	14	56		15490
chr17	58410367	58433258	0	2		22891
chr17	59305961	59338031	4	8		32070
chr17	74877129	74912218	10	8		35089
chr17	77796001	78389596	17	2		593595
chr18	1715758	1828112	10	3		112354
chr18	1892886	1970787	9	5		77901
chr18	4298100	4303642	1	3		5542
chr18	7482090	7914728	2	4		432638
chr18	13786440	13795030	0	2		8590
chr18	26068546	26069966	2	3		1420
chr18	33787635	33793314	2	5		5679
chr18	36512068	36523810	9	88		11742
chr18	38303048	38312393	3	78		9345
chr18	40019719	40040715	1	3		20996
chr18	40228013	40232623	7	2		4610
chr18	51459925	51474389	0	2		14464
chr18	54080945	54092013	5	11		11068
chr18	56250405	56277513	4	3		27108
chr18	59984209	60139461	2	2		155252
chr18	61350076	61360273	6	29		10197
chr18	61878472	61879424	11	16		952
chr18	62057535	62068324	5	52		10789
chr18	63103850	63122317	12	31		18467
chr18	63449238	63466327	13	2		17089
chr18	64000358	64034323	3	9		33965
chr18	64888410	64909977	27	44		21567
chr18	65358832	65368807	11	3		9975
chr18	67572644	67592324	1	6		19680
chr18	74389423	74399086	6	8		9663
chr18	74763702	74765851	4	2		2149
chr19	2360865	2367945	0	2		7080
chr19	6841150	7059063	22	5		217913
chr19	20374803	20518462	35	70		143659
chr19	20550917	21082383	27	3		531466
chr19	21176677	21191982	1	5		15305
chr19	24167289	24279522	10	26		112233
chr19	32573026	33231121	31	4		658095
chr19	40355614	40356423	12	6		809
chr19	40537990	40553688	15	56		15698
chr19	41497545	41539338	14	3		41793
chr19	46026578	46072786	22	30		46208
chr19	47907168	48538234	118	153		631066
chr19	56024079	56025050	2	6		971
chr19	56834164	56840009	18	42		5845
chr19	58019202	58063530	17	4		44328
chr19	58208894	58244247	14	15		35353
chr19	58357630	58401165	4	2		43535
chr19	58615744	58709070	7	10		93326
chr19	59408652	59539399	57	29		130747
chr19	59843208	59868103	11	2		24895
chr19	59919691	60071468	59	40		151777
chr19	62165323	62171294	2	4		5971
chr2	549913	1258463	54	2		708550
chr2	3677504	3965126	9	2		287622
chr2	4183562	4207937	11	132		24375
chr2	8045367	8057375	2	4		12008
chr2	13006002	13010989	2	3		4987
chr2	13113477	13197700	4	9		84223
chr2	14261654	14296946	6	8		35292
chr2	14619800	14627543	12	44		7743
chr2	17080498	17110615	6	20		30117
chr2	18037156	18072578	9	7		35422
chr2	18184067	18207420	5	2		23353
chr2	24452677	24467063	12	13		14386
chr2	30469155	30481158	1	3		12003
chr2	32420843	33185282	20	3		764439
chr2	33916234	33948779	2	2		32545
chr2	34048167	34117889	1	2		69722
chr2	34552819	34590561	12	97		37742
chr2	35672438	35945662	27	17		273224
chr2	36185341	36193058	12	7		7717
chr2	37759480	37787244	2	2		27764
chr2	38807923	38830875	5	6		22952
chr2	40269877	40286924	0	2		17047
chr2	41090689	41099391	32	31		8702
chr2	42203904	42310411	1	2		106507
chr2	43310238	43420722	1	3		110484
chr2	48888753	48907215	1	3		18462
chr2	49386546	49394694	8	5		8148
chr2	50690998	51206890	10	4		515892
chr2	52266990	52437594	1	2		170604
chr2	52597429	52635046	18	94		37617
chr2	52764366	53023133	3	2		258767
chr2	55176399	55183854	5	2		7455
chr2	57248099	57304118	9	14		56019
chr2	57638382	57667301	0	2		28919
chr2	62106806	62132512	1	3		25706
chr2	64073391	64134841	1	2		61450
chr2	76396509	76440219	3	4		43710
chr2	77830206	77850393	9	2		20187
chr2	78522443	78589517	4	10		67074
chr2	79455249	79509708	0	3		54459
chr2	81379746	81412688	1	2		32942
chr2	82050456	82173938	4	9		123482
chr2	86974006	88092105	80	32		1118099
chr2	89100428	89150453	22	2		50025
chr2	89166437	91458970	157	69		2292533
chr2	97094860	97645482	43	48		550622
chr2	105713648	105721247	4	2		7599
chr2	106246527	106251789	9	41		5262
chr2	110061321	110603665	54	8		542344
chr2	115252384	115259260	2	6		6876
chr2	117198261	117642017	25	2		443756
chr2	123196369	123198711	11	2		2342
chr2	129353491	129356799	9	44		3308
chr2	130500166	130874329	28	7		374163
chr2	132436020	133075059	70	4		639039
chr2	140428469	140496414	1	3		67945
chr2	146580874	146583404	14	151		2530
chr2	153504314	153507078	10	3		2764
chr2	164351734	164354888	4	5		3154
chr2	167871382	167889686	0	7		18304
chr2	180119248	180133937	12	47		14689
chr2	183647418	183746138	0	2		98720
chr2	183792398	183805765	11	37		13367
chr2	184497705	184523806	4	24		26101
chr2	187750828	187861502	2	3		110674
chr2	194620699	194698091	5	3		77392
chr2	200942817	200948550	0	2		5733
chr2	208063157	208067581	15	48		4424
chr2	212886569	212902567	13	73		15998
chr2	221793857	221798933	0	7		5076
chr2	232912603	233020695	8	3		108092
chr2	242564139	242738129	63	64		173990
chr20	9305	141321	4	3		132016
chr20	1500116	1546336	36	199		46220
chr20	3966460	4025219	2	3		58759
chr20	14719472	14847804	36	13		128332
chr20	15000446	15118143	6	2		117697
chr20	16610218	16617877	0	5		7659
chr20	28034013	28165872	22	30		131859
chr20	36149236	36288533	2	2		139297
chr20	36444199	36445708	7	3		1509
chr20	43781976	43814254	8	6		32278
chr20	45213513	45222336	3	5		8823
chr20	45899304	46551183	23	2		651879
chr20	52070481	52101533	16	70		31052
chr20	57730863	57749009	1	3		18146
chr20	58997486	59026072	10	25		28586
chr20	59068668	59073302	1	2		4634
chr20	62386012	62426597	15	19		40585
chr21	9758742	10197783	86	15		439041
chr21	13347760	14262410	63	17		914650
chr21	14826816	14855153	1	2		28337
chr21	18975030	19003746	5	12		28716
chr21	20226958	20261725	3	4		34767
chr21	22568394	22591163	11	46		22769
chr21	22921213	22998532	1	4		77319
chr21	23321014	23323041	6	2		2027
chr21	23413673	23560629	4	2		146956
chr21	27373241	27381782	2	9		8541
chr21	36382732	36542406	7	6		159674
chr21	37085385	37343257	2	2		257872
chr21	43652073	43667051	14	7		14978
chr22	14432528	15063416	57	60		630888
chr22	15244898	15843946	53	8		599048
chr22	17006129	17010060	9	4		3931
chr22	17035860	17386984	53	29		351124
chr22	19265469	19795835	32	2		530366
chr22	19872615	20175355	31	33		302740
chr22	20503533	20903987	54	10		400454
chr22	22670789	22731529	38	104		60740
chr22	23986233	24328453	70	43		342220
chr22	24824612	24834839	5	3		10227
chr22	28660459	28691881	0	2		31422
chr22	34253051	34256353	0	2		3302
chr22	37681412	37760401	14	51		78989
chr22	41227226	41309995	12	29		82769
chr22	47744969	48465438	35	3		720469
chr3	35345	103189	10	4		67844
chr3	260287	1403398	52	4		1143111
chr3	1658250	1667530	1	2		9280
chr3	1795234	1957655	14	4		162421
chr3	2144545	2198007	6	2		53462
chr3	3938543	4244031	44	8		305488
chr3	4618555	4626206	0	3		7651
chr3	5231169	5426601	3	3		195432
chr3	6294263	6317101	0	9		22838
chr3	6620601	6630430	4	129		9829
chr3	8800367	8833201	7	7		32834
chr3	8985224	8996348	0	2		11124
chr3	21216427	21318600	8	4		102173
chr3	22535176	22584556	1	2		49380
chr3	25804851	25885171	4	2		80320
chr3	26008313	26145715	4	4		137402
chr3	26570813	26591799	0	3		20986
chr3	28785445	28791847	3	2		6402
chr3	35775771	35916774	5	2		141003
chr3	36226719	36319810	4	3		93091
chr3	36374252	36397793	1	3		23541
chr3	37952421	37963740	11	69		11319
chr3	39725088	39764195	0	2		39107
chr3	40392705	40422552	1	2		29847
chr3	43526042	43550888	0	2		24846
chr3	46764179	46855006	20	49		90827
chr3	52998251	53020965	16	81		22714
chr3	60046999	60267352	4	2		220353
chr3	61450808	61473873	1	2		23065
chr3	62931016	62966549	2	2		35533
chr3	65160889	65191621	23	78		30732
chr3	68808441	68831476	19	35		23035
chr3	75479508	75874746	57	80		395238
chr3	80588028	80672716	3	2		84688
chr3	81962232	85653251	67	12		3691019
chr3	89477282	89510199	11	58		32917
chr3	89749864	89761289	13	3		11425
chr3	97767773	97808697	2	4		40924
chr3	100420474	100436451	6	104		15977
chr3	101800618	101925199	11	7		124581
chr3	106782468	106847198	2	2		64730
chr3	113585255	113596024	3	3		10769
chr3	120213623	120316832	3	5		103209
chr3	126907162	127091664	10	5		184502
chr3	129838904	129896851	6	23		57947
chr3	131213389	131379066	23	114		165677
chr3	134173647	134193566	0	2		19919
chr3	143303635	143584244	9	4		280609
chr3	150445295	150460588	14	50		15293
chr3	152990526	153038421	6	20		47895
chr3	153820049	153839695	7	15		19646
chr3	156963791	156974871	6	3		11080
chr3	163348917	163444152	5	2		95235
chr3	163620294	163629600	13	30		9306
chr3	163699323	163709653	9	6		10330
chr3	163985816	164111373	31	116		125557
chr3	164698512	164814013	1	2		115501
chr3	166523258	166571216	7	10		47958
chr3	174718577	174772374	13	13		53797
chr3	176561020	177229640	14	2		668620
chr3	177365649	177399094	16	16		33445
chr3	180365866	180370859	0	2		4993
chr3	187895555	187900465	10	2		4910
chr3	190842972	190857051	24	57		14079
chr3	192268446	192272420	3	3		3974
chr3	194360596	194365597	17	57		5001
chr3	196722113	196987753	48	148		265640
chr3	197726658	197762763	4	2		36105
chr3	197938337	198226687	23	2		288350
chr3	198788676	198799512	13	2		10836
chr3	198957479	199380515	45	18		423036
chr4	2281	111562	26	34		109281
chr4	124837	422641	8	3		297804
chr4	3844694	4249944	21	13		405250
chr4	6473252	6474928	0	4		1676
chr4	8775443	9407710	67	19		632267
chr4	9802525	9848395	23	300		45870
chr4	9881886	9884092	5	4		2206
chr4	9999813	10009766	23	40		9953
chr4	20943383	20969149	1	3		25766
chr4	21657735	21690986	6	13		33251
chr4	25163349	25187367	6	9		24018
chr4	34441205	34511957	24	161		70752
chr4	35052424	35087938	1	2		35514
chr4	35260094	35408826	2	3		148732
chr4	38129696	38146101	2	5		16405
chr4	44659236	44706019	8	9		46783
chr4	48788543	49004611	51	3		216068
chr4	49197923	49353369	28	7		155446
chr4	57746405	57795328	7	10		48923
chr4	58505210	58511567	4	4		6357
chr4	59656666	59673471	3	5		16805
chr4	63329733	63362225	14	13		32492
chr4	63823873	63834508	8	3		10635
chr4	64349632	64421266	22	46		71634
chr4	66274333	66324721	9	5		50388
chr4	68927029	69027207	5	4		100178
chr4	69043083	69378740	25	96		335657
chr4	70149044	70354069	31	173		205025
chr4	72225310	72279083	0	2		53773
chr4	78001384	78006228	10	3		4844
chr4	86316245	86339468	2	3		23223
chr4	87194086	87202256	8	48		8170
chr4	88887969	88891764	5	7		3795
chr4	91480436	91510539	4	9		30103
chr4	92293065	92300588	1	2		7523
chr4	93772317	93947770	5	2		175453
chr4	96465529	96474220	1	4		8691
chr4	99313915	99632876	1	2		318961
chr4	104426263	104467383	15	2		41120
chr4	104961839	104980713	6	2		18874
chr4	108285200	108298124	4	25		12924
chr4	113265026	113285117	0	3		20091
chr4	114573691	114581335	2	2		7644
chr4	115386550	115408256	23	112		21706
chr4	116380512	116400004	17	51		19492
chr4	122501423	122504765	8	71		3342
chr4	132792486	132834838	7	2		42352
chr4	133472258	133521644	2	2		49386
chr4	137762944	137839971	0	2		77027
chr4	138308997	138314571	10	54		5574
chr4	138401883	138416486	12	8		14603
chr4	144975032	145270073	40	13		295041
chr4	151883888	152291338	24	5		407450
chr4	153009236	153014150	9	22		4914
chr4	155217127	155284940	0	2		67813
chr4	157176082	157197078	5	22		20996
chr4	161254096	161290239	27	27		36143
chr4	162171678	162222716	13	9		51038
chr4	162239613	162315357	3	2		75744
chr4	168836226	168864898	2	3		28672
chr4	168935803	169229016	28	4		293213
chr4	172611459	172614508	17	10		3049
chr4	173224402	173233468	14	49		9066
chr4	179129311	179129543	3	6		232
chr4	186000287	186006988	0	2		6701
chr4	188720189	190389840	106	10		1669651
chr4	190815690	190959285	57	2		143595
chr5	150915	287989	18	2		137074
chr5	706581	905566	63	163		198985
chr5	3398757	3402583	0	2		3826
chr5	4006610	4022857	1	5		16247
chr5	5735532	5770374	2	8		34842
chr5	7221906	7263627	7	24		41721
chr5	8754366	8802776	13	30		48410
chr5	9951962	9982909	9	7		30947
chr5	12722547	12798934	4	3		76387
chr5	12853889	12945132	8	116		91243
chr5	13201914	13271017	7	2		69103
chr5	15767022	15916332	10	77		149310
chr5	17395482	17411269	3	3		15787
chr5	17553826	17783807	56	35		229981
chr5	24811454	24817585	2	6		6131
chr5	27556906	27580527	7	33		23621
chr5	27641798	27668057	0	3		26259
chr5	29113146	29114391	3	2		1245
chr5	32138488	32208250	14	36		69762
chr5	45895779	45916139	1	5		20360
chr5	46306765	46313969	11	60		7204
chr5	53793891	53852570	1	3		58679
chr5	57349974	57396427	20	80		46453
chr5	57992583	57995955	5	2		3372
chr5	59753501	59809236	3	3		55735
chr5	70290651	70427009	44	9		136358
chr5	75136672	75147559	0	2		10887
chr5	75467195	75486315	4	2		19120
chr5	76119150	76170533	0	2		51383
chr5	80571506	80581097	0	2		9591
chr5	86377689	86387150	0	2		9461
chr5	97070877	97151904	23	38		81027
chr5	97958740	97963670	2	4		4930
chr5	98932991	99187653	1	7		254662
chr5	99609010	99871322	12	4		262312
chr5	101040017	101125273	1	2		85256
chr5	101491088	101559228	1	2		68140
chr5	103537679	103562025	3	2		24346
chr5	104182670	104226694	3	2		44024
chr5	104335160	104364109	2	2		28949
chr5	104461321	104530866	16	6		69545
chr5	106254338	106288520	6	25		34182
chr5	109389922	109404784	2	6		14862
chr5	109769409	109860381	5	2		90972
chr5	112282181	112312122	0	4		29941
chr5	112944297	112979726	2	2		35429
chr5	113181538	113198344	2	3		16806
chr5	113352169	113363288	1	13		11119
chr5	113502670	113561756	0	2		59086
chr5	117416321	117432239	21	26		15918
chr5	120214897	120275194	1	2		60297
chr5	120436372	120496706	6	5		60334
chr5	120611454	120734140	5	3		122686
chr5	128488612	128766184	7	2		277572
chr5	137835860	137844856	7	16		8996
chr5	140197978	140234302	17	32		36324
chr5	150182398	150204288	13	14		21890
chr5	151494026	151498544	7	72		4518
chr5	155407677	155427837	12	52		20160
chr5	167013558	167033739	0	2		20181
chr5	174368627	174371849	2	4		3222
chr5	177065049	177192936	12	2		127887
chr5	177322681	177334115	5	7		11434
chr5	179550783	179565282	2	2		14499
chr5	180311316	180460061	39	74		148745
chr5	180505602	180545572	8	2		39970
chr6	202353	327897	20	66		125544
chr6	4200639	4419113	4	2		218474
chr6	6748086	6753207	0	2		5121
chr6	8534524	8664123	0	2		129599
chr6	8870345	8891605	3	6		21260
chr6	9913045	10052664	0	3		139619
chr6	10575087	10643649	10	4		68562
chr6	16499150	16511492	0	2		12342
chr6	19595840	19602725	0	3		6885
chr6	26531880	26573363	0	3		41483
chr6	26789900	27070913	54	31		281013
chr6	29944615	30029106	59	49		84491
chr6	31388802	31417903	39	28		29101
chr6	31444583	31450191	13	3		5608
chr6	31461308	31568199	60	4		106891
chr6	32556076	32743274	121	20		187198
chr6	34674233	35033441	5	2		359208
chr6	40452437	40539757	1	2		87320
chr6	49039688	49043159	6	5		3471
chr6	49539528	49555254	1	3		15726
chr6	52731078	52770653	6	3		39575
chr6	53201274	53595041	1	2		393767
chr6	54039026	54039814	10	3		788
chr6	55932411	55951619	4	9		19208
chr6	57021031	57060589	1	2		39558
chr6	57266912	57272458	0	3		5546
chr6	57764260	58190910	7	2		426650
chr6	61987979	62299111	17	4		311132
chr6	62501710	62527570	3	3		25860
chr6	65613806	65723976	0	2		110170
chr6	66427073	66483364	13	49		56291
chr6	67058797	67107923	23	124		49126
chr6	67775299	68904228	30	3		1128929
chr6	70265826	70280028	2	2		14202
chr6	72011677	72024756	0	2		13079
chr6	74648586	74658138	17	89		9552
chr6	77073620	77084501	10	3		10881
chr6	77367864	77394202	2	8		26338
chr6	77474189	77517792	16	159		43603
chr6	79018663	79098528	71	255		79865
chr6	81328015	81351822	9	64		23807
chr6	81624356	81713098	10	2		88742
chr6	93632587	93635351	16	3		2764
chr6	94536315	94646650	1	3		110335
chr6	95423513	95736740	9	12		313227
chr6	103840867	103877637	23	141		36770
chr6	110501206	110519930	3	17		18724
chr6	120237099	120339143	0	2		102044
chr6	122004610	122012126	0	2		7516
chr6	124275905	124278434	2	5		2529
chr6	124477640	124516046	12	15		38406
chr6	128460407	128478108	2	2		17701
chr6	140821231	140904839	0	3		83608
chr6	145843851	145858744	1	2		14893
chr6	153674430	153698568	2	2		24138
chr6	162462469	162956213	44	9		493744
chr6	168078127	168354846	34	18		276719
chr7	52911	166359	39	33		113448
chr7	250149	253709	9	18		3560
chr7	3331528	3584887	19	18		253359
chr7	4088104	4138417	5	3		50313
chr7	4316212	4498403	14	3		182191
chr7	5752525	5860493	7	2		107968
chr7	8793695	8832522	9	11		38827
chr7	8925485	9196407	16	4		270922
chr7	10758675	10774546	2	6		15871
chr7	13096594	13190898	1	3		94304
chr7	13553937	13558199	1	14		4262
chr7	16666972	16668369	1	13		1397
chr7	17015335	17376289	12	3		360954
chr7	17525826	17540996	2	3		15170
chr7	17767341	17781927	1	2		14586
chr7	38239855	38307592	19	7		67737
chr7	48551460	48562571	2	4		11111
chr7	52704221	52717266	9	4		13045
chr7	53426347	53558241	13	2		131894
chr7	61067916	62516998	106	36		1449082
chr7	63404415	63912686	5	3		508271
chr7	64231500	64989255	67	17		757755
chr7	71445410	71496103	3	2		50693
chr7	72041030	72340098	16	2		299068
chr7	75131093	75342772	7	7		211679
chr7	75910527	76445231	87	23		534704
chr7	78712676	78950566	3	2		237890
chr7	85252890	85342737	1	2		89847
chr7	86065140	86082990	2	2		17850
chr7	87508677	87510328	2	7		1651
chr7	88195833	89087497	14	2		891664
chr7	90867404	90878663	9	3		11259
chr7	97048134	97071120	0	4		22986
chr7	97223509	97244997	13	23		21488
chr7	102022781	102104345	26	5		81564
chr7	109195261	109247010	15	90		51749
chr7	110705949	111182626	32	13		476677
chr7	111725826	111751065	1	8		25239
chr7	117704610	117823235	0	3		118625
chr7	125826950	125846009	19	52		19059
chr7	127715689	127735840	2	2		20151
chr7	131428988	131437596	4	4		8608
chr7	133181686	133213398	0	2		31712
chr7	133435717	133459332	13	144		23615
chr7	134134567	134311106	2	2		176539
chr7	134864208	134873676	1	3		9468
chr7	141404060	141441975	42	96		37915
chr7	141693581	141722145	31	137		28564
chr7	141885061	141915881	19	8		30820
chr7	142142146	142179754	31	140		37608
chr7	142524901	142612420	8	20		87519
chr7	143504310	143705862	49	112		201552
chr7	147345714	147348195	0	2		2481
chr7	155980127	156003709	4	8		23582
chr7	157425165	157496472	6	3		71307
chr7	157950521	158198615	9	2		248094
chr7	158778642	158819765	15	13		41123
chr8	204809	325646	12	4		120837
chr8	2117786	2570605	97	14		452819
chr8	3564930	4891528	117	61		1326598
chr8	4895093	4898830	6	2		3737
chr8	5575331	5596229	25	109		20898
chr8	6199316	6243941	5	2		44625
chr8	6778969	6799659	6	2		20690
chr8	6813086	6847072	26	16		33986
chr8	6947243	8638121	186	130		1690878
chr8	9091324	9101213	21	20		9889
chr8	9253994	9372011	17	2		118017
chr8	10647967	10695136	16	2		47169
chr8	11914604	12622461	100	266		707857
chr8	15444159	15457818	13	26		13659
chr8	15467641	15478054	15	8		10413
chr8	15617812	15689668	8	3		71856
chr8	15929497	15988678	7	2		59181
chr8	15994348	16069135	9	5		74787
chr8	16241562	16754911	43	42		513349
chr8	16852568	16872628	8	3		20060
chr8	17431953	17578855	9	2		146902
chr8	18893788	18903101	13	14		9313
chr8	22256093	22432679	3	2		176586
chr8	25002885	25040250	20	75		37365
chr8	34951559	34977098	1	4		25539
chr8	39344897	39523161	29	121		178264
chr8	40302954	40314796	14	67		11842
chr8	47640282	47655711	10	5		15429
chr8	51194564	51195976	15	20		1412
chr8	52044336	52365433	5	2		321097
chr8	53527202	54050485	9	3		523283
chr8	55846938	56170662	1	2		323724
chr8	57208867	57258572	3	3		49705
chr8	57868002	57878491	0	2		10489
chr8	58082033	58091757	0	2		9724
chr8	62020767	62042237	3	3		21470
chr8	72377865	72379153	11	4		1288
chr8	73394842	73485656	1	2		90814
chr8	78883573	78968691	1	2		85118
chr8	83193066	83219283	0	2		26217
chr8	83433931	83457573	3	4		23642
chr8	85414220	85433247	12	23		19027
chr8	86870618	86987998	30	2		117380
chr8	88312358	88403254	1	2		90896
chr8	89759410	89785267	0	2		25857
chr8	96892481	96934326	5	2		41845
chr8	102052370	102065051	4	2		12681
chr8	102687235	102694888	6	4		7653
chr8	103788772	103798385	1	2		9613
chr8	108289847	108538409	1	2		248562
chr8	112363455	112370428	9	7		6973
chr8	115700470	115723944	11	93		23474
chr8	129810280	129847826	6	6		37546
chr8	135130437	135135890	6	2		5453
chr8	137746022	137939859	21	43		193837
chr8	138913350	139050457	3	2		137107
chr8	139295308	139309389	0	2		14081
chr8	140392771	140525727	1	2		132956
chr8	144776300	144778951	11	14		2651
chr8	146193668	146207971	12	2		14303
chr9	30910	583899	89	11		552989
chr9	586826	592903	16	2		6077
chr9	1436459	1440320	3	6		3861
chr9	1713376	1768025	1	2		54649
chr9	2138837	2140662	2	2		1825
chr9	4503839	4537412	5	2		33573
chr9	5090291	5218445	13	2		128154
chr9	5301567	5327707	7	4		26140
chr9	5375783	5388011	11	2		12228
chr9	6627145	6663830	10	2		36685
chr9	6691145	6698357	7	13		7212
chr9	7216519	7227880	2	3		11361
chr9	7999205	8011065	4	13		11860
chr9	9788243	9812053	6	3		23810
chr9	10304941	10320364	3	6		15423
chr9	11617849	11671155	13	2		53306
chr9	11714529	12316564	60	32		602035
chr9	12571785	12603216	5	5		31431
chr9	16893446	17341711	8	3		448265
chr9	17571422	17626674	8	4		55252
chr9	18237433	18433060	1	3		195627
chr9	19066894	19087008	1	2		20114
chr9	20649505	22339183	27	5		1689678
chr9	23351805	23363484	12	107		11679
chr9	24487684	24510194	12	58		22510
chr9	27238177	27238644	0	2		467
chr9	28423220	28788036	20	9		364816
chr9	30409942	30582521	7	3		172579
chr9	32072226	32080400	3	2		8174
chr9	43255666	44936428	109	266		1680762
chr9	45928849	46324418	46	9		395569
chr9	67743271	69267842	75	66		1524571
chr9	71281087	71310097	17	5		29010
chr9	73869274	73876458	3	2		7184
chr9	78340158	78350283	2	2		10125
chr9	78955072	78980675	4	25		25603
chr9	84566096	84574064	6	8		7968
chr9	93441971	93443567	3	8		1596
chr9	96535082	96545429	0	2		10347
chr9	103754749	103762240	9	2		7491
chr9	103957051	104019392	3	3		62341
chr9	114816929	114860387	11	6		43458
chr9	134926833	134947261	9	6		20428
chr9	137291493	137449168	34	7		157675
						134804850		146846

## Sheet: DGV_cnvs_in_Swiss
Chr	Start	Stop	Reference	Platform
chr1	377	988150	Redon_et_al._(2006)	BAC_Array_CGH
chr1	499	81454	Conrad_et_al._(2009)	NimbleGen_custom_42M_oligo_array_CGH
chr1	499	167231	Conrad_et_al._(2009)	NimbleGen_custom_42M_oligo_array_CGH
chr1	1379	74474	Matsuzaki_et_al._(2009)	Custom_Affymetrix_oligonucleotide_arrays
chr1	1379	79347	Matsuzaki_et_al._(2009)	Custom_Affymetrix_oligonucleotide_arrays
chr1	1379	240156	Matsuzaki_et_al._(2009)	Custom_Affymetrix_oligonucleotide_arrays
chr1	1379	240156	Matsuzaki_et_al._(2009)	Custom_Affymetrix_oligonucleotide_arrays
chr1	1794	115824	Perry_et_al._(2008)	Agilent_Custom_CGH_Arrays
chr1	17845	167209	Locke_et_al._(2006)	BAC_Array_CGH
chr1	17845	167209	Sharp_et_al._(2005)	BAC_Array_CGH
chr1	25744	74474	Matsuzaki_et_al._(2009)	Custom_Affymetrix_oligonucleotide_arrays
chr1	25744	79347	Matsuzaki_et_al._(2009)	Custom_Affymetrix_oligonucleotide_arrays
chr1	30624	59855	Matsuzaki_et_al._(2009)	Custom_Affymetrix_oligonucleotide_arrays
chr1	45257	76166	Conrad_et_al._(2005)	Mendelian_inconsistencies
chr1	50109	74474	Matsuzaki_et_al._(2009)	Custom_Affymetrix_oligonucleotide_arrays
chr1	55871	68941	McCarroll_et_al._(2005)	Mendelian_inconsistencies
chr1	72568	82025	Conrad_et_al._(2009)	NimbleGen_custom_42M_oligo_array_CGH
chr1	75704	81830	Conrad_et_al._(2009)	NimbleGen_custom_42M_oligo_array_CGH
chr1	77296	79026	Conrad_et_al._(2009)	Agilent_custom_oligo_CGH_array
chr1	77309	98984	Conrad_et_al._(2009)	NimbleGen_custom_42M_oligo_array_CGH
chr1	77822	1008567	Redon_et_al._(2006)	Affymetrix_500K_EA_SNP_Mapping_Array
chr1	126044	127674	Conrad_et_al._(2009)	NimbleGen_custom_42M_oligo_array_CGH
chr1	307633	317900	Conrad_et_al._(2009)	Agilent_custom_oligo_CGH_array
chr1	307633	341778	Conrad_et_al._(2009)	NimbleGen_custom_42M_oligo_array_CGH
chr1	307633	461200	Conrad_et_al._(2009)	NimbleGen_custom_42M_oligo_array_CGH
chr1	307737	415038	Wong_et_al._(2007)	BAC_Array_CGH
chr1	311662	428408	Cooper_et_al._(2008)	Illumina_Human_1M_BeadChip
chr1	311662	456464	Cooper_et_al._(2008)	Illumina_Human_1M_BeadChip
chr1	311662	456464	Cooper_et_al._(2008)	Illumina_Human_1M_BeadChip
chr1	340394	393975	Conrad_et_al._(2009)	NimbleGen_custom_42M_oligo_array_CGH
chr1	346077	623339	Perry_et_al._(2008)	Agilent_Custom_CGH_Arrays
chr1	702445	1697636	Perry_et_al._(2008)	Agilent_Custom_CGH_Arrays
chr1	1314392	2014198	Redon_et_al._(2006)	BAC_Array_CGH
chr1	1452629	1683586	Redon_et_al._(2006)	Affymetrix_500K_EA_SNP_Mapping_Array
chr1	1483131	1637358	Locke_et_al._(2006)	BAC_Array_CGH
chr1	1530793	1531833	Conrad_et_al._(2009)	NimbleGen_custom_42M_oligo_array_CGH
chr1	1557744	1673566	Conrad_et_al._(2009)	Agilent_custom_oligo_CGH_array
chr1	1559807	1572317	Matsuzaki_et_al._(2009)	Custom_Affymetrix_oligonucleotide_arrays
chr1	1574409	1574409	Levy_et_al._(2007)	Sequencing
chr1	1609516	1720123	Iafrate_et_al._(2004)	BAC_Array_CGH
chr1	1610047	1674335	Perry_et_al._(2008)	Agilent_Custom_CGH_Arrays
chr1	1617778	1662463	McCarroll_et_al._(2008)	Affymetrix_SNP_6.0_Array
chr1	1619478	1674040	Korbel_et_al._(2007)	Paired_End_Mapping
chr1	1620857	1672045	Matsuzaki_et_al._(2009)	Custom_Affymetrix_oligonucleotide_arrays
chr1	1639310	1640649	Ahn_et_al._(2009)	Illumina_DNA_sequencing
chr1	8125994	8276744	Wong_et_al._(2007)	BAC_Array_CGH
chr1	8126671	8133714	Conrad_et_al._(2009)	Agilent_custom_oligo_CGH_array
chr1	8128717	8131908	McCarroll_et_al._(2008)	Affymetrix_SNP_6.0_Array
chr1	9238434	9327280	Pinto_et_al._(2007)	Affymetrix_500K_SNP_Mapping_Array
chr1	9240393	9243813	Conrad_et_al._(2009)	NimbleGen_custom_42M_oligo_array_CGH
chr1	9240988	9334995	Itsara_et_al._(2009)	Illumina_HumanHap300	_Illumina_HumanHap240S	_Illumina_HumanHap650Y	_Illumina_HumanHap550_BeadChips
chr1	9243828	9319247	Shaikh_et_al._(2009)	Illumina_HumanHap550_V1_BeadChip_
chr1	9246497	9319247	Shaikh_et_al._(2009)	Illumina_HumanHap550_V1_BeadChip_
chr1	9250000	9311805	Pinto_et_al._(2007)	Affymetrix_500K_SNP_Mapping_Array
chr1	9255290	9316595	Zogopoulos_et_al._(2007)	Affymetrix_500K_and_100K_SNP_Mapping_Arrays
chr1	12521755	13749642	Redon_et_al._(2006)	BAC_Array_CGH
chr1	12694222	12860137	Wong_et_al._(2007)	BAC_Array_CGH
chr1	12710993	13672044	Redon_et_al._(2006)	Affymetrix_500K_EA_SNP_Mapping_Array
chr1	12743457	12836482	Jakobsson_et_al._(2008)	Illumina_HumanHap550_BeadChip
chr1	12756840	12836483	Itsara_et_al._(2009)	Illumina_HumanHap300	_Illumina_HumanHap240S	_Illumina_HumanHap650Y	_Illumina_HumanHap550_BeadChips
chr1	12758455	12836483	Itsara_et_al._(2009)	Illumina_HumanHap300	_Illumina_HumanHap240S	_Illumina_HumanHap650Y	_Illumina_HumanHap550_BeadChips
chr1	12763195	12975525	Conrad_et_al._(2009)	NimbleGen_custom_42M_oligo_array_CGH
chr1	12764502	12820033	Conrad_et_al._(2009)	NimbleGen_custom_42M_oligo_array_CGH
chr1	12768450	12805683	McCarroll_et_al._(2008)	Affymetrix_SNP_6.0_Array
chr1	12769531	13065155	de_Smith_et_al._(2007)	Agilent_185k_CGH_Arrays/Agilent_Custom_CGH_Arrays
chr1	12769531	13388794	Perry_et_al._(2008)	Agilent_Custom_CGH_Arrays
chr1	12771612	12783660	Matsuzaki_et_al._(2009)	Custom_Affymetrix_oligonucleotide_arrays
chr1	12771612	12783660	Matsuzaki_et_al._(2009)	Custom_Affymetrix_oligonucleotide_arrays
chr1	12774624	12780146	Matsuzaki_et_al._(2009)	Custom_Affymetrix_oligonucleotide_arrays
chr1	12783336	12790824	McCarroll_et_al._(2005)	Mendelian_inconsistencies
chr1	12783336	12802740	Shaikh_et_al._(2009)	Illumina_HumanHap550_V1_BeadChip_
chr1	12783336	12802943	Itsara_et_al._(2009)	Illumina_HumanHap300	_Illumina_HumanHap240S	_Illumina_HumanHap650Y	_Illumina_HumanHap550_BeadChips
chr1	12783336	12834675	Shaikh_et_al._(2009)	Illumina_HumanHap550_V1_BeadChip_
chr1	12783336	12836482	Jakobsson_et_al._(2008)	Illumina_HumanHap550_BeadChip
chr1	12783336	12836482	Jakobsson_et_al._(2008)	Illumina_HumanHap550_BeadChip
chr1	12783336	12836483	Itsara_et_al._(2009)	Illumina_HumanHap300	_Illumina_HumanHap240S	_Illumina_HumanHap650Y	_Illumina_HumanHap550_BeadChips
chr1	12783336	12836483	Itsara_et_al._(2009)	Illumina_HumanHap300	_Illumina_HumanHap240S	_Illumina_HumanHap650Y	_Illumina_HumanHap550_BeadChips
chr1	12783336	12836483	Shaikh_et_al._(2009)	Illumina_HumanHap550_V1_BeadChip_
chr1	12783336	12836483	Shaikh_et_al._(2009)	Illumina_HumanHap550_V1_BeadChip_
chr1	12783336	12836483	Wang_et_al._(2007)	Illumina_HumanHap550_BeadChip
chr1	12783336	12836483	Wang_et_al._(2007)	Illumina_HumanHap550_BeadChip
chr1	12783336	13645076	Shaikh_et_al._(2009)	Illumina_HumanHap550_V1_BeadChip_
chr1	12788507	12836483	Shaikh_et_al._(2009)	Illumina_HumanHap550_V1_BeadChip_
chr1	12788507	12836483	Shaikh_et_al._(2009)	Illumina_HumanHap550_V1_BeadChip_
chr1	12789486	12836483	Shaikh_et_al._(2009)	Illumina_HumanHap550_V1_BeadChip_
chr1	12793128	13108493	Kidd_et_al._(2008)	Paired_End_Mapping
chr1	12793914	12802740	Shaikh_et_al._(2009)	Illumina_HumanHap550_V1_BeadChip_
chr1	12793914	12836483	Shaikh_et_al._(2009)	Illumina_HumanHap550_V1_BeadChip_
chr1	12802229	12817305	Conrad_et_al._(2009)	NimbleGen_custom_42M_oligo_array_CGH
chr1	12805914	12943957	Conrad_et_al._(2009)	NimbleGen_custom_42M_oligo_array_CGH
chr1	12811295	12814713	Perry_et_al._(2008)	Agilent_Custom_CGH_Arrays
chr1	12815837	12871344	Korbel_et_al._(2007)	Paired_End_Mapping
chr1	12817780	12856625	Conrad_et_al._(2009)	NimbleGen_custom_42M_oligo_array_CGH
chr1	12819466	12876076	Conrad_et_al._(2009)	NimbleGen_custom_42M_oligo_array_CGH
chr1	12826587	13093905	Kim_et_al._(2009)	Aglient_24M_aCGH
chr1	12826893	13583803	Sebat_et_al._(2004)	ROMA
chr1	12831824	12849694	McCarroll_et_al._(2008)	Affymetrix_SNP_6.0_Array
chr1	12833787	12836483	Itsara_et_al._(2009)	Illumina_HumanHap300	_Illumina_HumanHap240S	_Illumina_HumanHap650Y	_Illumina_HumanHap550_BeadChips
chr1	12834675	12836483	Shaikh_et_al._(2009)	Illumina_HumanHap550_V1_BeadChip_
chr1	12856900	12872603	Conrad_et_al._(2009)	NimbleGen_custom_42M_oligo_array_CGH
chr1	12858351	13068705	Kidd_et_al._(2008)	Paired_End_Mapping
chr1	12859736	13074208	Kidd_et_al._(2008)	Paired_End_Mapping
chr1	12870944	12922338	Conrad_et_al._(2009)	NimbleGen_custom_42M_oligo_array_CGH
chr1	12916165	12947378	Conrad_et_al._(2009)	NimbleGen_custom_42M_oligo_array_CGH
chr1	12938114	12943206	Matsuzaki_et_al._(2009)	Custom_Affymetrix_oligonucleotide_arrays
chr1	12938114	12946850	Matsuzaki_et_al._(2009)	Custom_Affymetrix_oligonucleotide_arrays
chr1	12938114	12946850	Matsuzaki_et_al._(2009)	Custom_Affymetrix_oligonucleotide_arrays
chr1	12939392	13064453	Perry_et_al._(2008)	Agilent_Custom_CGH_Arrays
chr1	12939570	12942373	Matsuzaki_et_al._(2009)	Custom_Affymetrix_oligonucleotide_arrays
chr1	12939879	12949756	Conrad_et_al._(2009)	NimbleGen_custom_42M_oligo_array_CGH
chr1	12942395	12948910	Conrad_et_al._(2009)	NimbleGen_custom_42M_oligo_array_CGH
chr1	12943574	12946850	Matsuzaki_et_al._(2009)	Custom_Affymetrix_oligonucleotide_arrays
chr1	12944302	12946850	Matsuzaki_et_al._(2009)	Custom_Affymetrix_oligonucleotide_arrays
chr1	12945128	12946850	Matsuzaki_et_al._(2009)	Custom_Affymetrix_oligonucleotide_arrays
chr1	12949873	12960269	Conrad_et_al._(2009)	NimbleGen_custom_42M_oligo_array_CGH
chr1	12959729	13300692	Sharp_et_al._(2005)	BAC_Array_CGH
chr1	12960285	12963621	Matsuzaki_et_al._(2009)	Custom_Affymetrix_oligonucleotide_arrays
chr1	12960285	12963621	Matsuzaki_et_al._(2009)	Custom_Affymetrix_oligonucleotide_arrays
chr1	12960285	12972343	Matsuzaki_et_al._(2009)	Custom_Affymetrix_oligonucleotide_arrays
chr1	12960285	12972343	Matsuzaki_et_al._(2009)	Custom_Affymetrix_oligonucleotide_arrays
chr1	12960319	12963366	Conrad_et_al._(2009)	NimbleGen_custom_42M_oligo_array_CGH
chr1	12968981	12972343	Matsuzaki_et_al._(2009)	Custom_Affymetrix_oligonucleotide_arrays
chr1	12969919	12975525	Conrad_et_al._(2009)	NimbleGen_custom_42M_oligo_array_CGH
chr1	12970282	12972343	Matsuzaki_et_al._(2009)	Custom_Affymetrix_oligonucleotide_arrays
chr1	12973411	12975525	Conrad_et_al._(2009)	NimbleGen_custom_42M_oligo_array_CGH
chr1	13025610	13142282	Conrad_et_al._(2009)	Agilent_custom_oligo_CGH_array
chr1	13045081	13046894	Matsuzaki_et_al._(2009)	Custom_Affymetrix_oligonucleotide_arrays
chr1	13045081	13046894	Matsuzaki_et_al._(2009)	Custom_Affymetrix_oligonucleotide_arrays
chr1	13066951	13093155	Perry_et_al._(2008)	Agilent_Custom_CGH_Arrays
chr1	13069429	13134947	Matsuzaki_et_al._(2009)	Custom_Affymetrix_oligonucleotide_arrays
chr1	13071335	13093673	Conrad_et_al._(2009)	Agilent_custom_oligo_CGH_array
chr1	13076386	13092065	Kidd_et_al._(2008)	Paired_End_Mapping
chr1	13081670	13249634	McCarroll_et_al._(2008)	Affymetrix_SNP_6.0_Array
chr1	13081767	13084251	Conrad_et_al._(2009)	Agilent_custom_oligo_CGH_array
chr1	13082358	13084889	Tuzun_et_al._(2005)	Paired_End_Mapping
chr1	13084311	13142282	Conrad_et_al._(2009)	Agilent_custom_oligo_CGH_array
chr1	13094575	13100700	Conrad_et_al._(2009)	Agilent_custom_oligo_CGH_array
chr1	13101084	13223981	Perry_et_al._(2008)	Agilent_Custom_CGH_Arrays
chr1	13101085	13226052	de_Smith_et_al._(2007)	Agilent_185k_CGH_Arrays/Agilent_Custom_CGH_Arrays
chr1	13101308	13110503	Ahn_et_al._(2009)	Illumina_DNA_sequencing
chr1	13140360	13205433	Matsuzaki_et_al._(2009)	Custom_Affymetrix_oligonucleotide_arrays
chr1	13140360	13205433	Matsuzaki_et_al._(2009)	Custom_Affymetrix_oligonucleotide_arrays
chr1	13192634	13202118	Conrad_et_al._(2009)	NimbleGen_custom_42M_oligo_array_CGH
chr1	13192634	13372033	Conrad_et_al._(2009)	Agilent_custom_oligo_CGH_array
chr1	13199031	13202118	Conrad_et_al._(2009)	Agilent_custom_oligo_CGH_array
chr1	13199047	13205433	Matsuzaki_et_al._(2009)	Custom_Affymetrix_oligonucleotide_arrays
chr1	13202118	13214152	Conrad_et_al._(2009)	NimbleGen_custom_42M_oligo_array_CGH
chr1	13211355	13218305	Matsuzaki_et_al._(2009)	Custom_Affymetrix_oligonucleotide_arrays
chr1	13211355	13232158	Matsuzaki_et_al._(2009)	Custom_Affymetrix_oligonucleotide_arrays
chr1	13211355	13232158	Matsuzaki_et_al._(2009)	Custom_Affymetrix_oligonucleotide_arrays
chr1	13213478	13219599	Conrad_et_al._(2009)	NimbleGen_custom_42M_oligo_array_CGH
chr1	13214166	13219595	Matsuzaki_et_al._(2009)	Custom_Affymetrix_oligonucleotide_arrays
chr1	13214166	13220025	Matsuzaki_et_al._(2009)	Custom_Affymetrix_oligonucleotide_arrays
chr1	13214435	13216711	Matsuzaki_et_al._(2009)	Custom_Affymetrix_oligonucleotide_arrays
chr1	13217314	13219514	Conrad_et_al._(2009)	NimbleGen_custom_42M_oligo_array_CGH
chr1	13218798	13344895	Conrad_et_al._(2009)	NimbleGen_custom_42M_oligo_array_CGH
chr1	13226922	13292604	Conrad_et_al._(2009)	NimbleGen_custom_42M_oligo_array_CGH
chr1	13245159	13429749	Iafrate_et_al._(2004)	BAC_Array_CGH
chr1	13285021	13344831	Conrad_et_al._(2009)	NimbleGen_custom_42M_oligo_array_CGH
chr1	13289881	13305502	Conrad_et_al._(2009)	NimbleGen_custom_42M_oligo_array_CGH
chr1	13316688	13325947	Matsuzaki_et_al._(2009)	Custom_Affymetrix_oligonucleotide_arrays
chr1	13316688	13325947	Matsuzaki_et_al._(2009)	Custom_Affymetrix_oligonucleotide_arrays
chr1	13316688	13343491	Matsuzaki_et_al._(2009)	Custom_Affymetrix_oligonucleotide_arrays
chr1	13316688	13343491	Matsuzaki_et_al._(2009)	Custom_Affymetrix_oligonucleotide_arrays
chr1	13317495	13340609	McCarroll_et_al._(2008)	Affymetrix_SNP_6.0_Array
chr1	13333098	13343491	Matsuzaki_et_al._(2009)	Custom_Affymetrix_oligonucleotide_arrays
chr1	13339662	13343491	Matsuzaki_et_al._(2009)	Custom_Affymetrix_oligonucleotide_arrays
chr1	13345059	13347980	Conrad_et_al._(2009)	NimbleGen_custom_42M_oligo_array_CGH
chr1	13345302	13366853	Perry_et_al._(2008)	Agilent_Custom_CGH_Arrays
chr1	13345794	13347607	Matsuzaki_et_al._(2009)	Custom_Affymetrix_oligonucleotide_arrays
chr1	13345794	13347607	Matsuzaki_et_al._(2009)	Custom_Affymetrix_oligonucleotide_arrays
chr1	13355325	13363137	Conrad_et_al._(2009)	NimbleGen_custom_42M_oligo_array_CGH
chr1	13388473	13389684	Perry_et_al._(2008)	Agilent_Custom_CGH_Arrays
chr1	13393618	13404463	Perry_et_al._(2008)	Agilent_Custom_CGH_Arrays
chr1	13420643	13621823	Perry_et_al._(2008)	Agilent_Custom_CGH_Arrays
chr1	13426574	13429455	Conrad_et_al._(2009)	Agilent_custom_oligo_CGH_array
chr1	13479789	13517623	Conrad_et_al._(2009)	Agilent_custom_oligo_CGH_array
chr1	13479789	13595707	Conrad_et_al._(2009)	Agilent_custom_oligo_CGH_array
chr1	13530456	13569207	Conrad_et_al._(2009)	NimbleGen_custom_42M_oligo_array_CGH
chr1	13543166	13548703	Matsuzaki_et_al._(2009)	Custom_Affymetrix_oligonucleotide_arrays
chr1	13543166	13548703	Matsuzaki_et_al._(2009)	Custom_Affymetrix_oligonucleotide_arrays
chr1	13565810	13568801	Conrad_et_al._(2009)	NimbleGen_custom_42M_oligo_array_CGH
chr1	13566098	13568646	Matsuzaki_et_al._(2009)	Custom_Affymetrix_oligonucleotide_arrays
chr1	13566098	13568646	Matsuzaki_et_al._(2009)	Custom_Affymetrix_oligonucleotide_arrays
chr1	13566138	13587686	Perry_et_al._(2008)	Agilent_Custom_CGH_Arrays
chr1	13576157	13583970	Conrad_et_al._(2009)	NimbleGen_custom_42M_oligo_array_CGH
chr1	13579539	13583970	Conrad_et_al._(2009)	NimbleGen_custom_42M_oligo_array_CGH
chr1	13609314	13610512	Perry_et_al._(2008)	Agilent_Custom_CGH_Arrays
chr1	13635361	13652864	Perry_et_al._(2008)	Agilent_Custom_CGH_Arrays
chr1	13646671	13650046	Conrad_et_al._(2009)	Agilent_custom_oligo_CGH_array
chr1	13646688	13649300	Matsuzaki_et_al._(2009)	Custom_Affymetrix_oligonucleotide_arrays
chr1	13646732	13649228	Perry_et_al._(2008)	Agilent_Custom_CGH_Arrays
chr1	16000067	16027694	Redon_et_al._(2006)	Affymetrix_500K_EA_SNP_Mapping_Array
chr1	16009070	16051776	Kidd_et_al._(2008)	Paired_End_Mapping
chr1	16024861	16028089	Conrad_et_al._(2009)	Agilent_custom_oligo_CGH_array
chr1	16024928	16028010	Cooper_et_al._(2008)	Illumina_Human_1M_BeadChip
chr1	16213047	16240990	Itsara_et_al._(2009)	Illumina_HumanHap300	_Illumina_HumanHap240S	_Illumina_HumanHap650Y	_Illumina_HumanHap550_BeadChips
chr1	16213047	16242802	Shaikh_et_al._(2009)	Illumina_HumanHap550_V1_BeadChip_
chr1	16213047	16253169	Shaikh_et_al._(2009)	Illumina_HumanHap550_V1_BeadChip_
chr1	16219044	16242802	Shaikh_et_al._(2009)	Illumina_HumanHap550_V1_BeadChip_
chr1	16219044	16249418	Itsara_et_al._(2009)	Illumina_HumanHap300	_Illumina_HumanHap240S	_Illumina_HumanHap650Y	_Illumina_HumanHap550_BeadChips
chr1	16219529	16263470	Conrad_et_al._(2009)	NimbleGen_custom_42M_oligo_array_CGH
chr1	16220999	16230672	Shaikh_et_al._(2009)	Illumina_HumanHap550_V1_BeadChip_
chr1	16220999	16240911	Shaikh_et_al._(2009)	Illumina_HumanHap550_V1_BeadChip_
chr1	16220999	16240911	Wang_et_al._(2007)	Illumina_HumanHap550_BeadChip
chr1	16220999	16242802	Shaikh_et_al._(2009)	Illumina_HumanHap550_V1_BeadChip_
chr1	16222299	16244484	Ahn_et_al._(2009)	Illumina_DNA_sequencing
chr1	16233712	16258094	McKernan_et_al._(2009)	ABI_SOLiD_Sequencing
chr1	16235848	16256942	Korbel_et_al._(2007)	Paired_End_Mapping
chr1	16236614	16262379	de_Smith_et_al._(2007)	Agilent_185k_CGH_Arrays/Agilent_Custom_CGH_Arrays
chr1	16240718	16251918	McCarroll_et_al._(2008)	Affymetrix_SNP_6.0_Array
chr1	16240911	16242802	Shaikh_et_al._(2009)	Illumina_HumanHap550_V1_BeadChip_
chr1	16240911	16245711	Shaikh_et_al._(2009)	Illumina_HumanHap550_V1_BeadChip_
chr1	16240911	16253169	Shaikh_et_al._(2009)	Illumina_HumanHap550_V1_BeadChip_
chr1	16248854	16258926	Ahn_et_al._(2009)	Illumina_DNA_sequencing
chr1	16612540	17172314	Zogopoulos_et_al._(2007)	Affymetrix_500K_and_100K_SNP_Mapping_Arrays
chr1	16636920	17356568	Redon_et_al._(2006)	BAC_Array_CGH
chr1	16660169	16806982	Wong_et_al._(2007)	BAC_Array_CGH
chr1	16673254	17153121	Perry_et_al._(2008)	Agilent_Custom_CGH_Arrays
chr1	16681281	16902301	Pinto_et_al._(2007)	Affymetrix_500K_SNP_Mapping_Array
chr1	16681281	17180745	Redon_et_al._(2006)	Affymetrix_500K_EA_SNP_Mapping_Array
chr1	16684115	16692104	Matsuzaki_et_al._(2009)	Custom_Affymetrix_oligonucleotide_arrays
chr1	16684115	16719640	Matsuzaki_et_al._(2009)	Custom_Affymetrix_oligonucleotide_arrays
chr1	16694145	16885111	de_Smith_et_al._(2007)	Agilent_185k_CGH_Arrays/Agilent_Custom_CGH_Arrays
chr1	16702965	16719640	Matsuzaki_et_al._(2009)	Custom_Affymetrix_oligonucleotide_arrays
chr1	16702965	16719640	Matsuzaki_et_al._(2009)	Custom_Affymetrix_oligonucleotide_arrays
chr1	16705187	16720593	Perry_et_al._(2008)	Agilent_Custom_CGH_Arrays
chr1	16705673	16716268	Conrad_et_al._(2009)	NimbleGen_custom_42M_oligo_array_CGH
chr1	16706590	16715290	Matsuzaki_et_al._(2009)	Custom_Affymetrix_oligonucleotide_arrays
chr1	16707318	16960786	Conrad_et_al._(2009)	NimbleGen_custom_42M_oligo_array_CGH
chr1	16707337	16892130	Conrad_et_al._(2009)	NimbleGen_custom_42M_oligo_array_CGH
chr1	16720695	16726618	Matsuzaki_et_al._(2009)	Custom_Affymetrix_oligonucleotide_arrays
chr1	16720695	16732758	Matsuzaki_et_al._(2009)	Custom_Affymetrix_oligonucleotide_arrays
chr1	16720695	16746443	Matsuzaki_et_al._(2009)	Custom_Affymetrix_oligonucleotide_arrays
chr1	16720695	16746443	Matsuzaki_et_al._(2009)	Custom_Affymetrix_oligonucleotide_arrays
chr1	16723871	16733320	Matsuzaki_et_al._(2009)	Custom_Affymetrix_oligonucleotide_arrays
chr1	16726630	16736181	Conrad_et_al._(2009)	NimbleGen_custom_42M_oligo_array_CGH
chr1	16727352	16757422	Conrad_et_al._(2009)	NimbleGen_custom_42M_oligo_array_CGH
chr1	16727663	17078099	Perry_et_al._(2008)	Agilent_Custom_CGH_Arrays
chr1	16735375	16746443	Matsuzaki_et_al._(2009)	Custom_Affymetrix_oligonucleotide_arrays
chr1	16738731	16782708	Wong_et_al._(2007)	BAC_Array_CGH
chr1	16742243	16746443	Matsuzaki_et_al._(2009)	Custom_Affymetrix_oligonucleotide_arrays
chr1	16758432	16914867	Kidd_et_al._(2008)	Paired_End_Mapping
chr1	16759150	16869758	Wong_et_al._(2007)	BAC_Array_CGH
chr1	16760883	16764275	Kidd_et_al._(2008)	Paired_End_Mapping
chr1	16760883	16764275	Tuzun_et_al._(2005)	Paired_End_Mapping
chr1	16763448	16766341	Conrad_et_al._(2009)	NimbleGen_custom_42M_oligo_array_CGH
chr1	16764976	16765094	Korbel_et_al._(2007)	Paired_End_Mapping
chr1	16765080	16766617	Mills_et_al._(2006)	Sequence_trace_read_mapping
chr1	16767863	16918233	Pinto_et_al._(2007)	Affymetrix_500K_SNP_Mapping_Array
chr1	16771828	17067069	Kidd_et_al._(2008)	Paired_End_Mapping
chr1	16781280	16786714	Korbel_et_al._(2007)	Paired_End_Mapping
chr1	16781677	16788232	Korbel_et_al._(2007)	Paired_End_Mapping
chr1	16783342	16789645	Mills_et_al._(2006)	Sequence_trace_read_mapping
chr1	16795117	16841025	McKernan_et_al._(2009)	ABI_SOLiD_Sequencing
chr1	16795829	16882680	Locke_et_al._(2006)	BAC_Array_CGH
chr1	16795829	16882680	Sharp_et_al._(2005)	BAC_Array_CGH
chr1	16798824	16844088	Matsuzaki_et_al._(2009)	Custom_Affymetrix_oligonucleotide_arrays
chr1	16798824	16891434	Matsuzaki_et_al._(2009)	Custom_Affymetrix_oligonucleotide_arrays
chr1	16798824	16892313	Matsuzaki_et_al._(2009)	Custom_Affymetrix_oligonucleotide_arrays
chr1	16798824	16916925	Matsuzaki_et_al._(2009)	Custom_Affymetrix_oligonucleotide_arrays
chr1	16798824	16916925	Matsuzaki_et_al._(2009)	Custom_Affymetrix_oligonucleotide_arrays
chr1	16799337	16880084	Conrad_et_al._(2009)	NimbleGen_custom_42M_oligo_array_CGH
chr1	16812810	16822241	Conrad_et_al._(2009)	Agilent_custom_oligo_CGH_array
chr1	16815030	16854729	Matsuzaki_et_al._(2009)	Custom_Affymetrix_oligonucleotide_arrays
chr1	16818534	16832284	Matsuzaki_et_al._(2009)	Custom_Affymetrix_oligonucleotide_arrays
chr1	16818534	16873856	Matsuzaki_et_al._(2009)	Custom_Affymetrix_oligonucleotide_arrays
chr1	16820381	16882115	Conrad_et_al._(2009)	NimbleGen_custom_42M_oligo_array_CGH
chr1	16820714	17130584	Wheeler_et_al._(2008)	Agilent_244k_CGH_Arrays
chr1	16820745	16874733	Matsuzaki_et_al._(2009)	Custom_Affymetrix_oligonucleotide_arrays
chr1	16837161	16856106	Conrad_et_al._(2009)	NimbleGen_custom_42M_oligo_array_CGH
chr1	16843047	16867479	Matsuzaki_et_al._(2009)	Custom_Affymetrix_oligonucleotide_arrays
chr1	16843047	16891434	Matsuzaki_et_al._(2009)	Custom_Affymetrix_oligonucleotide_arrays
chr1	16844923	16998216	Conrad_et_al._(2009)	NimbleGen_custom_42M_oligo_array_CGH
chr1	16845193	16854729	Matsuzaki_et_al._(2009)	Custom_Affymetrix_oligonucleotide_arrays
chr1	16845193	16856853	Matsuzaki_et_al._(2009)	Custom_Affymetrix_oligonucleotide_arrays
chr1	16845193	16867479	Matsuzaki_et_al._(2009)	Custom_Affymetrix_oligonucleotide_arrays
chr1	16847039	16955830	Korbel_et_al._(2007)	Paired_End_Mapping
chr1	16856853	16871728	Matsuzaki_et_al._(2009)	Custom_Affymetrix_oligonucleotide_arrays
chr1	16878249	16916925	Matsuzaki_et_al._(2009)	Custom_Affymetrix_oligonucleotide_arrays
chr1	16878776	16925145	Ahn_et_al._(2009)	Illumina_DNA_sequencing
chr1	16879989	16926883	Conrad_et_al._(2009)	NimbleGen_custom_42M_oligo_array_CGH
chr1	16880179	16998245	Iafrate_et_al._(2004)	BAC_Array_CGH
chr1	16881765	16890555	Matsuzaki_et_al._(2009)	Custom_Affymetrix_oligonucleotide_arrays
chr1	16881909	16885358	Conrad_et_al._(2009)	NimbleGen_custom_42M_oligo_array_CGH
chr1	16882144	16885334	Mills_et_al._(2006)	Sequence_trace_read_mapping
chr1	16882158	16885348	Mills_et_al._(2006)	Sequence_trace_read_mapping
chr1	16882644	16894950	Matsuzaki_et_al._(2009)	Custom_Affymetrix_oligonucleotide_arrays
chr1	16884242	16896887	McCarroll_et_al._(2005)	Mendelian_inconsistencies
chr1	16884707	17152562	de_Smith_et_al._(2007)	Agilent_185k_CGH_Arrays/Agilent_Custom_CGH_Arrays
chr1	16885327	16923389	McKernan_et_al._(2009)	ABI_SOLiD_Sequencing
chr1	16886160	16891434	Matsuzaki_et_al._(2009)	Custom_Affymetrix_oligonucleotide_arrays
chr1	16887326	16890262	Conrad_et_al._(2005)	Mendelian_inconsistencies
chr1	16891008	16926528	Kim_et_al._(2009)	Aglient_24M_aCGH
chr1	16891707	16908818	Conrad_et_al._(2005)	Mendelian_inconsistencies
chr1	16892313	16916925	Matsuzaki_et_al._(2009)	Custom_Affymetrix_oligonucleotide_arrays
chr1	16908818	16923823	Conrad_et_al._(2005)	Mendelian_inconsistencies
chr1	16920050	16960661	Matsuzaki_et_al._(2009)	Custom_Affymetrix_oligonucleotide_arrays
chr1	16920050	16962197	Matsuzaki_et_al._(2009)	Custom_Affymetrix_oligonucleotide_arrays
chr1	16920050	16996539	Matsuzaki_et_al._(2009)	Custom_Affymetrix_oligonucleotide_arrays
chr1	16920050	16996539	Matsuzaki_et_al._(2009)	Custom_Affymetrix_oligonucleotide_arrays
chr1	16923389	16926768	McKernan_et_al._(2009)	ABI_SOLiD_Sequencing
chr1	16923423	16998216	Conrad_et_al._(2009)	NimbleGen_custom_42M_oligo_array_CGH
chr1	16924078	16956586	Conrad_et_al._(2009)	NimbleGen_custom_42M_oligo_array_CGH
chr1	16928609	16957629	Kidd_et_al._(2008)	Paired_End_Mapping
chr1	16932498	16960661	Matsuzaki_et_al._(2009)	Custom_Affymetrix_oligonucleotide_arrays
chr1	16943465	16996539	Matsuzaki_et_al._(2009)	Custom_Affymetrix_oligonucleotide_arrays
chr1	16945026	16973124	Matsuzaki_et_al._(2009)	Custom_Affymetrix_oligonucleotide_arrays
chr1	16947819	16996539	Matsuzaki_et_al._(2009)	Custom_Affymetrix_oligonucleotide_arrays
chr1	16951270	16960661	Matsuzaki_et_al._(2009)	Custom_Affymetrix_oligonucleotide_arrays
chr1	16951270	16965319	Matsuzaki_et_al._(2009)	Custom_Affymetrix_oligonucleotide_arrays
chr1	16956137	16998216	Conrad_et_al._(2009)	NimbleGen_custom_42M_oligo_array_CGH
chr1	16959065	16996539	Matsuzaki_et_al._(2009)	Custom_Affymetrix_oligonucleotide_arrays
chr1	16966880	16996539	Matsuzaki_et_al._(2009)	Custom_Affymetrix_oligonucleotide_arrays
chr1	16980907	16996539	Matsuzaki_et_al._(2009)	Custom_Affymetrix_oligonucleotide_arrays
chr1	17048309	17054197	Conrad_et_al._(2009)	NimbleGen_custom_42M_oligo_array_CGH
chr1	17048309	17068367	Conrad_et_al._(2009)	NimbleGen_custom_42M_oligo_array_CGH
chr1	17048309	17078719	Conrad_et_al._(2009)	NimbleGen_custom_42M_oligo_array_CGH
chr1	17048309	17154340	Conrad_et_al._(2009)	NimbleGen_custom_42M_oligo_array_CGH
chr1	17048332	17063788	Matsuzaki_et_al._(2009)	Custom_Affymetrix_oligonucleotide_arrays
chr1	17048332	17064460	Matsuzaki_et_al._(2009)	Custom_Affymetrix_oligonucleotide_arrays
chr1	17048332	17109223	Matsuzaki_et_al._(2009)	Custom_Affymetrix_oligonucleotide_arrays
chr1	17048332	17131589	Matsuzaki_et_al._(2009)	Custom_Affymetrix_oligonucleotide_arrays
chr1	17048332	17152568	Matsuzaki_et_al._(2009)	Custom_Affymetrix_oligonucleotide_arrays
chr1	17048332	17152568	Matsuzaki_et_al._(2009)	Custom_Affymetrix_oligonucleotide_arrays
chr1	17049946	17153536	Wong_et_al._(2007)	BAC_Array_CGH
chr1	17054365	17237613	Wong_et_al._(2007)	BAC_Array_CGH
chr1	17067742	17134834	McCarroll_et_al._(2008)	Affymetrix_SNP_6.0_Array
chr1	17069912	17074483	Conrad_et_al._(2009)	NimbleGen_custom_42M_oligo_array_CGH
chr1	17078749	17093217	Conrad_et_al._(2009)	Agilent_custom_oligo_CGH_array
chr1	17081919	17124754	Levy_et_al._(2007)	Agilent_244k_CGH_Arrays
chr1	17087300	17322088	Wong_et_al._(2007)	BAC_Array_CGH
chr1	17093078	17101741	Matsuzaki_et_al._(2009)	Custom_Affymetrix_oligonucleotide_arrays
chr1	17093441	17102198	Perry_et_al._(2008)	Agilent_Custom_CGH_Arrays
chr1	17097845	17126415	Conrad_et_al._(2005)	Mendelian_inconsistencies
chr1	17102200	17153475	Conrad_et_al._(2009)	NimbleGen_custom_42M_oligo_array_CGH
chr1	17102507	17131924	Conrad_et_al._(2009)	NimbleGen_custom_42M_oligo_array_CGH
chr1	17111020	17127575	Matsuzaki_et_al._(2009)	Custom_Affymetrix_oligonucleotide_arrays
chr1	17111020	17136125	Matsuzaki_et_al._(2009)	Custom_Affymetrix_oligonucleotide_arrays
chr1	17118179	17127064	Perry_et_al._(2008)	Agilent_Custom_CGH_Arrays
chr1	17126415	17137953	Conrad_et_al._(2005)	Mendelian_inconsistencies
chr1	17126415	17137953	McCarroll_et_al._(2005)	Mendelian_inconsistencies
chr1	22007820	22195709	Wong_et_al._(2007)	BAC_Array_CGH
chr1	22014653	22219083	Locke_et_al._(2006)	BAC_Array_CGH
chr1	22019664	22200865	Jakobsson_et_al._(2008)	Illumina_HumanHap550_BeadChip
chr1	22095108	22213608	Wong_et_al._(2007)	BAC_Array_CGH
chr1	22095108	22285444	Redon_et_al._(2006)	BAC_Array_CGH
chr1	22165495	22210530	Matsuzaki_et_al._(2009)	Custom_Affymetrix_oligonucleotide_arrays
chr1	22165495	22210530	Matsuzaki_et_al._(2009)	Custom_Affymetrix_oligonucleotide_arrays
chr1	22166472	22214926	Conrad_et_al._(2009)	Agilent_custom_oligo_CGH_array
chr1	22180202	22205018	Ahn_et_al._(2009)	Illumina_DNA_sequencing
chr1	22182702	22213247	Perry_et_al._(2008)	Agilent_Custom_CGH_Arrays
chr1	22193098	22209830	McCarroll_et_al._(2008)	Affymetrix_SNP_6.0_Array
chr1	25415444	25562767	Locke_et_al._(2006)	BAC_Array_CGH
chr1	25415444	25562767	Sharp_et_al._(2005)	BAC_Array_CGH
chr1	25445605	25544725	Kidd_et_al._(2008)	Paired_End_Mapping
chr1	25445605	25544725	Tuzun_et_al._(2005)	Paired_End_Mapping
chr1	25456642	25611481	Perry_et_al._(2008)	Agilent_Custom_CGH_Arrays
chr1	25457812	25537782	Conrad_et_al._(2009)	Agilent_custom_oligo_CGH_array
chr1	25457932	25537445	de_Smith_et_al._(2007)	Agilent_185k_CGH_Arrays/Agilent_Custom_CGH_Arrays
chr1	25458055	25468615	Matsuzaki_et_al._(2009)	Custom_Affymetrix_oligonucleotide_arrays
chr1	25458055	25471015	Matsuzaki_et_al._(2009)	Custom_Affymetrix_oligonucleotide_arrays
chr1	25458055	25536279	Matsuzaki_et_al._(2009)	Custom_Affymetrix_oligonucleotide_arrays
chr1	25458055	25537247	Matsuzaki_et_al._(2009)	Custom_Affymetrix_oligonucleotide_arrays
chr1	25458507	25508084	Perry_et_al._(2008)	Agilent_Custom_CGH_Arrays
chr1	25462081	25537088	Kidd_et_al._(2008)	Paired_End_Mapping
chr1	25463365	25536785	Kim_et_al._(2009)	Aglient_24M_aCGH
chr1	25464374	25555299	Kidd_et_al._(2008)	Paired_End_Mapping
chr1	25465073	25570393	Wong_et_al._(2007)	BAC_Array_CGH
chr1	25465715	25534592	McCarroll_et_al._(2008)	Affymetrix_SNP_6.0_Array
chr1	25469238	25531749	McKernan_et_al._(2009)	ABI_SOLiD_Sequencing
chr1	25482036	25536138	Wheeler_et_al._(2008)	Agilent_244k_CGH_Arrays
chr1	25488723	25521045	Levy_et_al._(2007)	Agilent_244k_CGH_Arrays
chr1	25510392	25559491	Sebat_et_al._(2004)	ROMA
chr1	25518794	25536111	Perry_et_al._(2008)	Agilent_Custom_CGH_Arrays
chr1	25523183	25531839	Matsuzaki_et_al._(2009)	Custom_Affymetrix_oligonucleotide_arrays
chr1	25536169	25537247	Matsuzaki_et_al._(2009)	Custom_Affymetrix_oligonucleotide_arrays
chr1	25538189	25590811	Kidd_et_al._(2008)	Paired_End_Mapping
chr1	25561156	25623878	Matsuzaki_et_al._(2009)	Custom_Affymetrix_oligonucleotide_arrays
chr1	25561156	25623878	Matsuzaki_et_al._(2009)	Custom_Affymetrix_oligonucleotide_arrays
chr1	25561198	25624359	Conrad_et_al._(2009)	NimbleGen_custom_42M_oligo_array_CGH
chr1	25561276	25567822	Conrad_et_al._(2009)	NimbleGen_custom_42M_oligo_array_CGH
chr1	25561644	25566191	Perry_et_al._(2008)	Agilent_Custom_CGH_Arrays
chr1	25582945	25594483	Matsuzaki_et_al._(2009)	Custom_Affymetrix_oligonucleotide_arrays
chr1	30258715	30260927	Shaikh_et_al._(2009)	Illumina_HumanHap550_V1_BeadChip_
chr1	30478922	30514243	Redon_et_al._(2006)	Affymetrix_500K_EA_SNP_Mapping_Array
chr1	30510995	30512660	Conrad_et_al._(2009)	Agilent_custom_oligo_CGH_array
chr1	34862127	34887178	Kidd_et_al._(2008)	Paired_End_Mapping
chr1	34862127	34887178	Tuzun_et_al._(2005)	Paired_End_Mapping/Sequencing
chr1	34867574	34883404	de_Smith_et_al._(2007)	Agilent_185k_CGH_Arrays/Agilent_Custom_CGH_Arrays
chr1	34869975	34876077	Matsuzaki_et_al._(2009)	Custom_Affymetrix_oligonucleotide_arrays
chr1	34869975	34884430	Matsuzaki_et_al._(2009)	Custom_Affymetrix_oligonucleotide_arrays
chr1	34870638	34887955	Cooper_et_al._(2008)	Illumina_Human_1M_BeadChip
chr1	34874623	34884430	Matsuzaki_et_al._(2009)	Custom_Affymetrix_oligonucleotide_arrays
chr1	34874894	34884557	Conrad_et_al._(2009)	Agilent_custom_oligo_CGH_array
chr1	34874990	34880890	Matsuzaki_et_al._(2009)	Custom_Affymetrix_oligonucleotide_arrays
chr1	34874990	34884430	Matsuzaki_et_al._(2009)	Custom_Affymetrix_oligonucleotide_arrays
chr1	34875241	34877078	McCarroll_et_al._(2008)	Affymetrix_SNP_6.0_Array
chr1	34876909	34880863	Conrad_et_al._(2005)	Mendelian_inconsistencies
chr1	34876909	34880863	McCarroll_et_al._(2005)	Mendelian_inconsistencies
chr1	34877089	34884075	Perry_et_al._(2008)	Agilent_Custom_CGH_Arrays
chr1	34878238	34882067	Matsuzaki_et_al._(2009)	Custom_Affymetrix_oligonucleotide_arrays
chr1	34879856	34880863	Shaikh_et_al._(2009)	Illumina_HumanHap550_V1_BeadChip_
chr1	41116195	41156425	Itsara_et_al._(2009)	Illumina_HumanHap300	_Illumina_HumanHap240S	_Illumina_HumanHap650Y	_Illumina_HumanHap550_BeadChips
chr1	41119009	41153575	Conrad_et_al._(2009)	Agilent_custom_oligo_CGH_array
chr1	41119794	41149087	McCarroll_et_al._(2008)	Affymetrix_SNP_6.0_Array
chr1	41119815	41147029	Jakobsson_et_al._(2008)	Illumina_HumanHap550_BeadChip
chr1	41119815	41147030	Shaikh_et_al._(2009)	Illumina_HumanHap550_V1_BeadChip_
chr1	41119815	41147030	Wang_et_al._(2007)	Illumina_HumanHap550_BeadChip
chr1	41129367	41147030	Shaikh_et_al._(2009)	Illumina_HumanHap550_V1_BeadChip_
chr1	45407164	45418038	Conrad_et_al._(2009)	Agilent_custom_oligo_CGH_array
chr1	46092101	46130597	Conrad_et_al._(2005)	Mendelian_inconsistencies
chr1	46125487	46279011	Wong_et_al._(2007)	BAC_Array_CGH
chr1	46125569	46133737	Perry_et_al._(2008)	Agilent_Custom_CGH_Arrays
chr1	46137998	46139522	McKernan_et_al._(2009)	ABI_SOLiD_Sequencing
chr1	46266047	46273580	Shaikh_et_al._(2009)	Illumina_HumanHap550_V1_BeadChip_
chr1	46266047	46275423	Shaikh_et_al._(2009)	Illumina_HumanHap550_V1_BeadChip_
chr1	46578239	46582884	Conrad_et_al._(2009)	NimbleGen_custom_42M_oligo_array_CGH
chr1	46586130	46592914	Mills_et_al._(2006)	Sequence_trace_read_mapping
chr1	49701076	49721593	Shaikh_et_al._(2009)	Illumina_HumanHap550_V1_BeadChip_
chr1	58494898	58505638	Shaikh_et_al._(2009)	Illumina_HumanHap550_V1_BeadChip_
chr1	59799705	59844580	Kidd_et_al._(2008)	Paired_End_Mapping
chr1	59810289	59820839	Matsuzaki_et_al._(2009)	Custom_Affymetrix_oligonucleotide_arrays
chr1	59815747	59819995	Matsuzaki_et_al._(2009)	Custom_Affymetrix_oligonucleotide_arrays
chr1	59816510	59830867	McCarroll_et_al._(2008)	Affymetrix_SNP_6.0_Array
chr1	59819319	59824956	Conrad_et_al._(2009)	Agilent_custom_oligo_CGH_array
chr1	59819319	59824956	Conrad_et_al._(2009)	NimbleGen_custom_42M_oligo_array_CGH
chr1	59819356	59822221	Cooper_et_al._(2008)	Illumina_Human_1M_BeadChip
chr1	59819575	59822105	Matsuzaki_et_al._(2009)	Custom_Affymetrix_oligonucleotide_arrays
chr1	59819575	59822105	Matsuzaki_et_al._(2009)	Custom_Affymetrix_oligonucleotide_arrays
chr1	71077666	71079337	Shaikh_et_al._(2009)	Illumina_HumanHap550_V1_BeadChip_
chr1	72389150	72578706	Wong_et_al._(2007)	BAC_Array_CGH
chr1	72507579	72595782	Kidd_et_al._(2008)	Paired_End_Mapping
chr1	72507579	72595782	Tuzun_et_al._(2005)	Paired_End_Mapping
chr1	72514984	72698844	Redon_et_al._(2006)	BAC_Array_CGH
chr1	72515916	72587612	Kidd_et_al._(2008)	Paired_End_Mapping
chr1	72519167	72523215	de_Smith_et_al._(2007)	Agilent_185k_CGH_Arrays/Agilent_Custom_CGH_Arrays
chr1	72526998	72537535	Korbel_et_al._(2007)	Paired_End_Mapping
chr1	72527759	72536260	de_Smith_et_al._(2007)	Agilent_185k_CGH_Arrays/Agilent_Custom_CGH_Arrays
chr1	72527959	72536624	Conrad_et_al._(2009)	Agilent_custom_oligo_CGH_array
chr1	72527994	72536873	Matsuzaki_et_al._(2009)	Custom_Affymetrix_oligonucleotide_arrays
chr1	72527994	72536873	Matsuzaki_et_al._(2009)	Custom_Affymetrix_oligonucleotide_arrays
chr1	72528280	72536662	Wheeler_et_al._(2008)	Sequencing
chr1	72528696	72536259	Perry_et_al._(2008)	Agilent_Custom_CGH_Arrays
chr1	72528701	72535958	McCarroll_et_al._(2008)	Affymetrix_SNP_6.0_Array
chr1	72535216	72592133	Kidd_et_al._(2008)	Paired_End_Mapping
chr1	72536354	72588822	Kidd_et_al._(2008)	Paired_End_Mapping
chr1	72536983	72595974	Kidd_et_al._(2008)	Paired_End_Mapping
chr1	72537650	72551710	Matsuzaki_et_al._(2009)	Custom_Affymetrix_oligonucleotide_arrays
chr1	72537650	72583658	Matsuzaki_et_al._(2009)	Custom_Affymetrix_oligonucleotide_arrays
chr1	72537650	72583658	Matsuzaki_et_al._(2009)	Custom_Affymetrix_oligonucleotide_arrays
chr1	72538468	72584647	McKernan_et_al._(2009)	ABI_SOLiD_Sequencing
chr1	72538468	72585667	Korbel_et_al._(2007)	Paired_End_Mapping
chr1	72538666	72584696	Ahn_et_al._(2009)	Illumina_DNA_sequencing
chr1	72538693	72586954	Korbel_et_al._(2007)	Paired_End_Mapping
chr1	72538803	72584603	Kim_et_al._(2009)	Aglient_24M_aCGH
chr1	72538850	72584609	Wang_et_al._(2008)	Illumina_DNA_sequencing
chr1	72538870	72584557	Conrad_et_al._(2009)	Agilent_custom_oligo_CGH_array
chr1	72539082	72584229	de_Smith_et_al._(2007)	Agilent_185k_CGH_Arrays/Agilent_Custom_CGH_Arrays
chr1	72539171	72584228	Perry_et_al._(2008)	Agilent_Custom_CGH_Arrays
chr1	72539171	72584228	Perry_et_al._(2008)	Agilent_Custom_CGH_Arrays
chr1	72540340	72550161	Conrad_et_al._(2005)	Mendelian_inconsistencies
chr1	72540340	72561278	Conrad_et_al._(2005)	Mendelian_inconsistencies
chr1	72540340	72579542	McCarroll_et_al._(2005)	Mendelian_inconsistencies
chr1	72541504	72583736	McCarroll_et_al._(2008)	Affymetrix_SNP_6.0_Array
chr1	72542017	72549855	Conrad_et_al._(2005)	Mendelian_inconsistencies
chr1	72550793	72557366	Matsuzaki_et_al._(2009)	Custom_Affymetrix_oligonucleotide_arrays
chr1	72558305	72583658	Matsuzaki_et_al._(2009)	Custom_Affymetrix_oligonucleotide_arrays
chr1	73385687	73548272	Redon_et_al._(2006)	BAC_Array_CGH
chr1	73451179	73483023	Matsuzaki_et_al._(2009)	Custom_Affymetrix_oligonucleotide_arrays
chr1	73452929	73484611	Perry_et_al._(2008)	Agilent_Custom_CGH_Arrays
chr1	73454531	73483916	McCarroll_et_al._(2008)	Affymetrix_SNP_6.0_Array
chr1	73461579	73483023	Matsuzaki_et_al._(2009)	Custom_Affymetrix_oligonucleotide_arrays
chr1	77011006	77075473	Redon_et_al._(2006)	Affymetrix_500K_EA_SNP_Mapping_Array
chr1	77017115	77065340	Perry_et_al._(2008)	Agilent_Custom_CGH_Arrays
chr1	103762947	104253525	Redon_et_al._(2006)	BAC_Array_CGH
chr1	103797425	104094805	Wong_et_al._(2007)	BAC_Array_CGH
chr1	103904580	103930296	Wang_et_al._(2007)	Illumina_HumanHap550_BeadChip
chr1	103905209	103914760	Conrad_et_al._(2009)	NimbleGen_custom_42M_oligo_array_CGH
chr1	103905302	103962929	Conrad_et_al._(2009)	NimbleGen_custom_42M_oligo_array_CGH
chr1	103905304	104102680	Perry_et_al._(2008)	Agilent_Custom_CGH_Arrays
chr1	103905340	103937460	Matsuzaki_et_al._(2009)	Custom_Affymetrix_oligonucleotide_arrays
chr1	103905340	104102075	Matsuzaki_et_al._(2009)	Custom_Affymetrix_oligonucleotide_arrays
chr1	103905340	104102075	Matsuzaki_et_al._(2009)	Custom_Affymetrix_oligonucleotide_arrays
chr1	103906493	103965256	de_Smith_et_al._(2007)	Agilent_185k_CGH_Arrays/Agilent_Custom_CGH_Arrays
chr1	103907158	103930296	Shaikh_et_al._(2009)	Illumina_HumanHap550_V1_BeadChip_
chr1	103907158	104131400	Shaikh_et_al._(2009)	Illumina_HumanHap550_V1_BeadChip_
chr1	103907158	104144421	Shaikh_et_al._(2009)	Illumina_HumanHap550_V1_BeadChip_
chr1	103910761	103960907	McCarroll_et_al._(2008)	Affymetrix_SNP_6.0_Array
chr1	103912848	103923843	Conrad_et_al._(2009)	NimbleGen_custom_42M_oligo_array_CGH
chr1	103917322	103920269	Perry_et_al._(2008)	Agilent_Custom_CGH_Arrays
chr1	103923751	103938468	Conrad_et_al._(2009)	NimbleGen_custom_42M_oligo_array_CGH
chr1	103938237	103946567	Conrad_et_al._(2009)	NimbleGen_custom_42M_oligo_array_CGH
chr1	103938237	104118541	Conrad_et_al._(2009)	NimbleGen_custom_42M_oligo_array_CGH
chr1	103938477	103955192	Conrad_et_al._(2009)	NimbleGen_custom_42M_oligo_array_CGH
chr1	103941067	104102680	Perry_et_al._(2008)	Agilent_Custom_CGH_Arrays
chr1	103941475	104102075	Matsuzaki_et_al._(2009)	Custom_Affymetrix_oligonucleotide_arrays
chr1	103945788	104021976	Conrad_et_al._(2009)	NimbleGen_custom_42M_oligo_array_CGH
chr1	103945852	103963339	Conrad_et_al._(2009)	NimbleGen_custom_42M_oligo_array_CGH
chr1	103946376	103955226	Conrad_et_al._(2009)	NimbleGen_custom_42M_oligo_array_CGH
chr1	103954831	103962929	Conrad_et_al._(2009)	Agilent_custom_oligo_CGH_array
chr1	103956056	104113271	Iafrate_et_al._(2004)	BAC_Array_CGH
chr1	103961550	104102075	Matsuzaki_et_al._(2009)	Custom_Affymetrix_oligonucleotide_arrays
chr1	103979519	104094855	Locke_et_al._(2006)	BAC_Array_CGH
chr1	103979519	104094855	Sharp_et_al._(2005)	BAC_Array_CGH
chr1	103995201	104014104	Kidd_et_al._(2008)	Paired_End_Mapping
chr1	104010742	104029538	Conrad_et_al._(2009)	NimbleGen_custom_42M_oligo_array_CGH
chr1	104012016	104022869	Conrad_et_al._(2009)	NimbleGen_custom_42M_oligo_array_CGH
chr1	104020857	104108080	Conrad_et_al._(2009)	NimbleGen_custom_42M_oligo_array_CGH
chr1	104021688	104029538	Conrad_et_al._(2009)	NimbleGen_custom_42M_oligo_array_CGH
chr1	105789056	105959460	Sharp_et_al._(2005)	BAC_Array_CGH
chr1	105806170	105825716	Kidd_et_al._(2008)	Paired_End_Mapping
chr1	105816051	105824951	Matsuzaki_et_al._(2009)	Custom_Affymetrix_oligonucleotide_arrays
chr1	105816477	105864416	Kidd_et_al._(2008)	Paired_End_Mapping
chr1	105816667	105824965	Kim_et_al._(2009)	Aglient_24M_aCGH
chr1	105816767	105825129	McKernan_et_al._(2009)	ABI_SOLiD_Sequencing
chr1	105817147	105825154	Ahn_et_al._(2009)	Illumina_DNA_sequencing
chr1	105817293	105821898	Matsuzaki_et_al._(2009)	Custom_Affymetrix_oligonucleotide_arrays
chr1	105817308	105825002	Wang_et_al._(2008)	Illumina_DNA_sequencing
chr1	105817324	105824952	Bentley_et_al._(2008)	Illumina_DNA_sequencing
chr1	105817336	105824920	Conrad_et_al._(2009)	Agilent_custom_oligo_CGH_array
chr1	105817337	105824920	Wheeler_et_al._(2008)	Sequencing
chr1	105817368	105825021	Matsuzaki_et_al._(2009)	Custom_Affymetrix_oligonucleotide_arrays
chr1	105818005	105824034	Perry_et_al._(2008)	Agilent_Custom_CGH_Arrays
chr1	105819935	105824314	Matsuzaki_et_al._(2009)	Custom_Affymetrix_oligonucleotide_arrays
chr1	105820367	105823439	de_Smith_et_al._(2007)	Agilent_185k_CGH_Arrays/Agilent_Custom_CGH_Arrays
chr1	105820728	105823898	McCarroll_et_al._(2008)	Affymetrix_SNP_6.0_Array
chr1	105822049	105824465	Matsuzaki_et_al._(2009)	Custom_Affymetrix_oligonucleotide_arrays
chr1	105827431	105882130	Shaikh_et_al._(2009)	Illumina_HumanHap550_V1_BeadChip_
chr1	105827431	105924364	Itsara_et_al._(2009)	Illumina_HumanHap300	_Illumina_HumanHap240S	_Illumina_HumanHap650Y	_Illumina_HumanHap550_BeadChips
chr1	105830601	105888503	Pinto_et_al._(2007)	Affymetrix_500K_SNP_Mapping_Array
chr1	105838007	105839173	Conrad_et_al._(2009)	NimbleGen_custom_42M_oligo_array_CGH
chr1	105839003	105851606	Perry_et_al._(2008)	Agilent_Custom_CGH_Arrays
chr1	105861577	106036917	Sebat_et_al._(2004)	ROMA
chr1	105906441	105923927	Conrad_et_al._(2009)	NimbleGen_custom_42M_oligo_array_CGH
chr1	105915479	105915479	Levy_et_al._(2007)	Sequencing
chr1	105924888	105966387	Itsara_et_al._(2009)	Illumina_HumanHap300	_Illumina_HumanHap240S	_Illumina_HumanHap650Y	_Illumina_HumanHap550_BeadChips
chr1	105936885	105938440	McCarroll_et_al._(2008)	Affymetrix_SNP_6.0_Array
chr1	107285151	107642406	Redon_et_al._(2006)	BAC_Array_CGH
chr1	107455508	107511243	Redon_et_al._(2006)	Affymetrix_500K_EA_SNP_Mapping_Array
chr1	107456827	107465258	Conrad_et_al._(2009)	Agilent_custom_oligo_CGH_array
chr1	107458928	107464933	de_Smith_et_al._(2007)	Agilent_185k_CGH_Arrays/Agilent_Custom_CGH_Arrays
chr1	108420397	108898201	Redon_et_al._(2006)	BAC_Array_CGH
chr1	108514072	108541777	Kidd_et_al._(2008)	Paired_End_Mapping
chr1	108516143	108525759	de_Smith_et_al._(2007)	Agilent_185k_CGH_Arrays/Agilent_Custom_CGH_Arrays
chr1	108528929	108541028	Kidd_et_al._(2008)	Paired_End_Mapping
chr1	108533286	108538706	de_Smith_et_al._(2007)	Agilent_185k_CGH_Arrays/Agilent_Custom_CGH_Arrays
chr1	108534110	108538421	McKernan_et_al._(2009)	ABI_SOLiD_Sequencing
chr1	108534419	108539285	Matsuzaki_et_al._(2009)	Custom_Affymetrix_oligonucleotide_arrays
chr1	108534656	108538971	Ahn_et_al._(2009)	Illumina_DNA_sequencing
chr1	108534662	108536125	Matsuzaki_et_al._(2009)	Custom_Affymetrix_oligonucleotide_arrays
chr1	108534671	108539285	Matsuzaki_et_al._(2009)	Custom_Affymetrix_oligonucleotide_arrays
chr1	108534806	108536437	Matsuzaki_et_al._(2009)	Custom_Affymetrix_oligonucleotide_arrays
chr1	108534806	108538815	Matsuzaki_et_al._(2009)	Custom_Affymetrix_oligonucleotide_arrays
chr1	108534810	108538892	Wang_et_al._(2008)	Illumina_DNA_sequencing
chr1	108534846	108538774	Wheeler_et_al._(2008)	Sequencing
chr1	108534846	108538814	Kim_et_al._(2009)	Aglient_24M_aCGH
chr1	108534848	108538776	Bentley_et_al._(2008)	Illumina_DNA_sequencing
chr1	108534878	108538928	Conrad_et_al._(2009)	Agilent_custom_oligo_CGH_array
chr1	108534947	108538705	Perry_et_al._(2008)	Agilent_Custom_CGH_Arrays
chr1	108534947	108538705	Perry_et_al._(2008)	Agilent_Custom_CGH_Arrays
chr1	108534961	108538705	Cooper_et_al._(2008)	Illumina_Human_1M_BeadChip
chr1	108535758	108539019	McCarroll_et_al._(2008)	Affymetrix_SNP_6.0_Array
chr1	108536515	108538895	Matsuzaki_et_al._(2009)	Custom_Affymetrix_oligonucleotide_arrays
chr1	108561994	108898831	Conrad_et_al._(2009)	Agilent_custom_oligo_CGH_array
chr1	108580145	108655448	Conrad_et_al._(2009)	Agilent_custom_oligo_CGH_array
chr1	108590772	108591939	Perry_et_al._(2008)	Agilent_Custom_CGH_Arrays
chr1	108593907	108752274	Locke_et_al._(2006)	BAC_Array_CGH
chr1	108604493	108654504	Perry_et_al._(2008)	Agilent_Custom_CGH_Arrays
chr1	108605224	108654126	Matsuzaki_et_al._(2009)	Custom_Affymetrix_oligonucleotide_arrays
chr1	108605224	108654126	Matsuzaki_et_al._(2009)	Custom_Affymetrix_oligonucleotide_arrays
chr1	108619360	108728242	Kidd_et_al._(2008)	Paired_End_Mapping
chr1	108621192	108629176	Matsuzaki_et_al._(2009)	Custom_Affymetrix_oligonucleotide_arrays
chr1	108710763	108812677	Kidd_et_al._(2008)	Paired_End_Mapping
chr1	108716192	108802432	Conrad_et_al._(2009)	Agilent_custom_oligo_CGH_array
chr1	108727420	108778174	Perry_et_al._(2008)	Agilent_Custom_CGH_Arrays
chr1	108728214	108747520	Matsuzaki_et_al._(2009)	Custom_Affymetrix_oligonucleotide_arrays
chr1	108728214	108747520	Matsuzaki_et_al._(2009)	Custom_Affymetrix_oligonucleotide_arrays
chr1	108729983	108787720	McCarroll_et_al._(2008)	Affymetrix_SNP_6.0_Array
chr1	108730184	108733381	Matsuzaki_et_al._(2009)	Custom_Affymetrix_oligonucleotide_arrays
chr1	108742792	108747520	Matsuzaki_et_al._(2009)	Custom_Affymetrix_oligonucleotide_arrays
chr1	108743948	108747520	Matsuzaki_et_al._(2009)	Custom_Affymetrix_oligonucleotide_arrays
chr1	108748078	108770626	Matsuzaki_et_al._(2009)	Custom_Affymetrix_oligonucleotide_arrays
chr1	108748078	108788974	Matsuzaki_et_al._(2009)	Custom_Affymetrix_oligonucleotide_arrays
chr1	108748078	108788974	Matsuzaki_et_al._(2009)	Custom_Affymetrix_oligonucleotide_arrays
chr1	108752278	108771460	Matsuzaki_et_al._(2009)	Custom_Affymetrix_oligonucleotide_arrays
chr1	108772304	108776537	Matsuzaki_et_al._(2009)	Custom_Affymetrix_oligonucleotide_arrays
chr1	108779753	108791889	Perry_et_al._(2008)	Agilent_Custom_CGH_Arrays
chr1	109988369	110060631	Conrad_et_al._(2009)	Agilent_custom_oligo_CGH_array
chr1	110002410	110020938	Matsuzaki_et_al._(2009)	Custom_Affymetrix_oligonucleotide_arrays
chr1	110002410	110059130	Matsuzaki_et_al._(2009)	Custom_Affymetrix_oligonucleotide_arrays
chr1	110002410	110059130	Matsuzaki_et_al._(2009)	Custom_Affymetrix_oligonucleotide_arrays
chr1	110016535	110046454	Conrad_et_al._(2009)	Agilent_custom_oligo_CGH_array
chr1	110019656	110058541	Perry_et_al._(2008)	Agilent_Custom_CGH_Arrays
chr1	110020757	110057325	Kidd_et_al._(2008)	Paired_End_Mapping
chr1	110023254	110045256	Matsuzaki_et_al._(2009)	Custom_Affymetrix_oligonucleotide_arrays
chr1	110023254	110059130	Matsuzaki_et_al._(2009)	Custom_Affymetrix_oligonucleotide_arrays
chr1	110023298	110030979	Kidd_et_al._(2008)	Paired_End_Mapping
chr1	110025520	110054404	Kidd_et_al._(2008)	Paired_End_Mapping
chr1	110025520	110054404	Tuzun_et_al._(2005)	Paired_End_Mapping
chr1	110025570	110059130	Matsuzaki_et_al._(2009)	Custom_Affymetrix_oligonucleotide_arrays
chr1	110025907	110044476	McCarroll_et_al._(2008)	Affymetrix_SNP_6.0_Array
chr1	110029634	110049003	McKernan_et_al._(2009)	ABI_SOLiD_Sequencing
chr1	110030105	110037055	McCarroll_et_al._(2005)	Null_genotypes
chr1	110030202	110045256	Matsuzaki_et_al._(2009)	Custom_Affymetrix_oligonucleotide_arrays
chr1	110030202	110045256	Matsuzaki_et_al._(2009)	Custom_Affymetrix_oligonucleotide_arrays
chr1	110030649	110042911	Korbel_et_al._(2007)	Paired_End_Mapping
chr1	110033049	110041457	de_Smith_et_al._(2007)	Agilent_185k_CGH_Arrays/Agilent_Custom_CGH_Arrays
chr1	110035790	110059006	Kidd_et_al._(2008)	Paired_End_Mapping
chr1	111142680	111180501	Shaikh_et_al._(2009)	Illumina_HumanHap550_V1_BeadChip_
chr1	111142680	111187872	Shaikh_et_al._(2009)	Illumina_HumanHap550_V1_BeadChip_
chr1	111170391	111193633	Kidd_et_al._(2008)	Paired_End_Mapping
chr1	111173115	111196092	Kidd_et_al._(2008)	Paired_End_Mapping
chr1	111173167	111180501	Shaikh_et_al._(2009)	Illumina_HumanHap550_V1_BeadChip_
chr1	111173167	111189246	Shaikh_et_al._(2009)	Illumina_HumanHap550_V1_BeadChip_
chr1	111175886	111194582	Kidd_et_al._(2008)	Paired_End_Mapping
chr1	111176350	111189246	Shaikh_et_al._(2009)	Illumina_HumanHap550_V1_BeadChip_
chr1	111176350	111189246	Wang_et_al._(2007)	Illumina_HumanHap550_BeadChip
chr1	111176352	111190464	Matsuzaki_et_al._(2009)	Custom_Affymetrix_oligonucleotide_arrays
chr1	111177608	111190902	McKernan_et_al._(2009)	ABI_SOLiD_Sequencing
chr1	111178296	111190290	Cooper_et_al._(2008)	Illumina_Human_1M_BeadChip
chr1	111179088	111189749	McCarroll_et_al._(2008)	Affymetrix_SNP_6.0_Array
chr1	111179520	111190464	Matsuzaki_et_al._(2009)	Custom_Affymetrix_oligonucleotide_arrays
chr1	111180085	111190659	Conrad_et_al._(2009)	Agilent_custom_oligo_CGH_array
chr1	111180120	111187584	Matsuzaki_et_al._(2009)	Custom_Affymetrix_oligonucleotide_arrays
chr1	111180121	111189600	Perry_et_al._(2008)	Agilent_Custom_CGH_Arrays
chr1	111180501	111184586	Conrad_et_al._(2005)	Mendelian_inconsistencies
chr1	111180501	111184586	McCarroll_et_al._(2005)	Mendelian_inconsistencies/Null_genotypes
chr1	111180501	111187872	Shaikh_et_al._(2009)	Illumina_HumanHap550_V1_BeadChip_
chr1	111180501	111189246	Itsara_et_al._(2009)	Illumina_HumanHap300	_Illumina_HumanHap240S	_Illumina_HumanHap650Y	_Illumina_HumanHap550_BeadChips
chr1	111180501	111189246	Shaikh_et_al._(2009)	Illumina_HumanHap550_V1_BeadChip_
chr1	111180501	111189246	Wang_et_al._(2007)	Illumina_HumanHap550_BeadChip
chr1	111180501	111189246	Wang_et_al._(2007)	Illumina_HumanHap550_BeadChip
chr1	111180501	111189735	Conrad_et_al._(2005)	Mendelian_inconsistencies
chr1	111180773	111182243	Conrad_et_al._(2005)	Mendelian_inconsistencies
chr1	111182688	111189600	Matsuzaki_et_al._(2009)	Custom_Affymetrix_oligonucleotide_arrays
chr1	111187872	111189246	Shaikh_et_al._(2009)	Illumina_HumanHap550_V1_BeadChip_
chr1	112396182	112594062	Wong_et_al._(2007)	BAC_Array_CGH
chr1	112487442	112516321	Kidd_et_al._(2008)	Paired_End_Mapping
chr1	112490979	112506339	Korbel_et_al._(2007)	Paired_End_Mapping
chr1	112491625	112512823	Kidd_et_al._(2008)	Paired_End_Mapping
chr1	112491625	112512823	Tuzun_et_al._(2005)	Paired_End_Mapping
chr1	112493274	112506348	Wang_et_al._(2008)	Illumina_DNA_sequencing
chr1	112493657	112506352	Kim_et_al._(2009)	Aglient_24M_aCGH
chr1	112494152	112506316	Conrad_et_al._(2009)	Agilent_custom_oligo_CGH_array
chr1	112494152	113047786	Conrad_et_al._(2009)	Agilent_custom_oligo_CGH_array
chr1	112495870	112505904	Perry_et_al._(2008)	Agilent_Custom_CGH_Arrays
chr1	112496617	112512047	Redon_et_al._(2006)	Affymetrix_500K_EA_SNP_Mapping_Array
chr1	112497200	112498913	McCarroll_et_al._(2008)	Affymetrix_SNP_6.0_Array
chr1	112497782	112505805	Conrad_et_al._(2005)	Mendelian_inconsistencies
chr1	112958658	116542895	Redon_et_al._(2006)	BAC_Array_CGH
chr1	113048153	116500791	Redon_et_al._(2006)	Affymetrix_500K_EA_SNP_Mapping_Array
chr1	115936840	116479150	Conrad_et_al._(2009)	Agilent_custom_oligo_CGH_array
chr1	116030772	116034602	Ahn_et_al._(2009)	Illumina_DNA_sequencing
chr1	116031223	116032711	Matsuzaki_et_al._(2009)	Custom_Affymetrix_oligonucleotide_arrays
chr1	116031223	116034261	Matsuzaki_et_al._(2009)	Custom_Affymetrix_oligonucleotide_arrays
chr1	116031223	116034261	Matsuzaki_et_al._(2009)	Custom_Affymetrix_oligonucleotide_arrays
chr1	119553635	119874484	Gusev_et_al._(2009)	SNP_genotyping_analysis
chr1	119813839	119815703	McKernan_et_al._(2009)	ABI_SOLiD_Sequencing
chr1	119814298	119815334	Wang_et_al._(2008)	Illumina_DNA_sequencing
chr1	119818219	120016100	Redon_et_al._(2006)	BAC_Array_CGH
chr1	119886652	119888630	Conrad_et_al._(2009)	NimbleGen_custom_42M_oligo_array_CGH
chr1	119892957	119928513	Wang_et_al._(2007)	Illumina_HumanHap550_BeadChip
chr1	119900184	119963965	Redon_et_al._(2006)	Affymetrix_500K_EA_SNP_Mapping_Array
chr1	119903367	119942193	McKernan_et_al._(2009)	ABI_SOLiD_Sequencing
chr1	119904036	119912387	Matsuzaki_et_al._(2009)	Custom_Affymetrix_oligonucleotide_arrays
chr1	119904036	119916618	Matsuzaki_et_al._(2009)	Custom_Affymetrix_oligonucleotide_arrays
chr1	119904036	119926870	Matsuzaki_et_al._(2009)	Custom_Affymetrix_oligonucleotide_arrays
chr1	119906489	119915469	Conrad_et_al._(2009)	Agilent_custom_oligo_CGH_array
chr1	119911627	119941185	Shaikh_et_al._(2009)	Illumina_HumanHap550_V1_BeadChip_
chr1	119916400	119951038	McCarroll_et_al._(2008)	Affymetrix_SNP_6.0_Array
chr1	119916907	119947406	Itsara_et_al._(2009)	Illumina_HumanHap300	_Illumina_HumanHap240S	_Illumina_HumanHap650Y	_Illumina_HumanHap550_BeadChips
chr1	119917455	119937056	Ahn_et_al._(2009)	Illumina_DNA_sequencing
chr1	119924702	119956126	Shaikh_et_al._(2009)	Illumina_HumanHap550_V1_BeadChip_
chr1	119924945	119929020	Conrad_et_al._(2005)	Mendelian_inconsistencies
chr1	119924945	119929020	McCarroll_et_al._(2005)	Mendelian_inconsistencies
chr1	119927531	119943383	Matsuzaki_et_al._(2009)	Custom_Affymetrix_oligonucleotide_arrays
chr1	119943910	119951764	Conrad_et_al._(2009)	Agilent_custom_oligo_CGH_array
chr1	120068836	121047873	Redon_et_al._(2006)	BAC_Array_CGH
chr1	120727975	120875167	Simon-Sanchez_et_al._(2007)	Illumina_HumanHap300_BeadChip
chr1	120866130	121013322	Itsara_et_al._(2009)	Illumina_HumanHap300	_Illumina_HumanHap240S	_Illumina_HumanHap650Y	_Illumina_HumanHap550_BeadChips
chr1	120874363	120992603	Pinto_et_al._(2007)	Affymetrix_500K_SNP_Mapping_Array
chr1	120874363	120992603	Zogopoulos_et_al._(2007)	Affymetrix_500K_and_100K_SNP_Mapping_Arrays
chr1	120902013	121013322	Shaikh_et_al._(2009)	Illumina_HumanHap550_V1_BeadChip_
chr1	121051719	121186717	Conrad_et_al._(2009)	NimbleGen_custom_42M_oligo_array_CGH
chr1	121053160	121137072	Conrad_et_al._(2009)	NimbleGen_custom_42M_oligo_array_CGH
chr1	121054429	121057333	McKernan_et_al._(2009)	ABI_SOLiD_Sequencing
chr1	142642781	144194710	Redon_et_al._(2006)	BAC_Array_CGH
chr1	142642781	144194710	Redon_et_al._(2006)	BAC_Array_CGH
chr1	142736050	144255274	Redon_et_al._(2006)	Affymetrix_500K_EA_SNP_Mapping_Array
chr1	142736050	144255274	Redon_et_al._(2006)	Affymetrix_500K_EA_SNP_Mapping_Array
chr1	143522106	143555134	Conrad_et_al._(2009)	NimbleGen_custom_42M_oligo_array_CGH
chr1	143522106	143594233	Conrad_et_al._(2009)	NimbleGen_custom_42M_oligo_array_CGH
chr1	143552436	143605023	McKernan_et_al._(2009)	ABI_SOLiD_Sequencing
chr1	143563118	143587745	Conrad_et_al._(2009)	NimbleGen_custom_42M_oligo_array_CGH
chr1	143586336	143624905	Kidd_et_al._(2008)	Paired_End_Mapping
chr1	143586336	143624905	Tuzun_et_al._(2005)	Paired_End_Mapping
chr1	143597265	143807163	Sebat_et_al._(2004)	ROMA
chr1	143597265	143807163	Sebat_et_al._(2004)	ROMA
chr1	143597874	143600167	Perry_et_al._(2008)	Agilent_Custom_CGH_Arrays
chr1	143605384	143606731	Ahn_et_al._(2009)	Illumina_DNA_sequencing
chr1	143606795	143618587	Korbel_et_al._(2007)	Paired_End_Mapping
chr1	143607552	143619364	Korbel_et_al._(2007)	Paired_End_Mapping
chr1	143607629	143612409	Bentley_et_al._(2008)	Illumina_DNA_sequencing
chr1	143607654	143612403	Wheeler_et_al._(2008)	Sequencing
chr1	143612537	143618166	Wheeler_et_al._(2008)	Sequencing
chr1	143612539	143618198	Bentley_et_al._(2008)	Illumina_DNA_sequencing
chr1	143619897	143697860	McKernan_et_al._(2009)	ABI_SOLiD_Sequencing
chr1	143619897	143697860	McKernan_et_al._(2009)	ABI_SOLiD_Sequencing
chr1	143631375	143791172	de_Smith_et_al._(2007)	Agilent_185k_CGH_Arrays/Agilent_Custom_CGH_Arrays
chr1	143631375	143791172	de_Smith_et_al._(2007)	Agilent_185k_CGH_Arrays/Agilent_Custom_CGH_Arrays
chr1	143659640	143795351	Conrad_et_al._(2009)	NimbleGen_custom_42M_oligo_array_CGH
chr1	143661417	143791088	Perry_et_al._(2008)	Agilent_Custom_CGH_Arrays
chr1	143665704	143791860	Kim_et_al._(2009)	Aglient_24M_aCGH
chr1	143673834	143791318	Sharp_et_al._(2005)	BAC_Array_CGH
chr1	143673834	143791318	Wong_et_al._(2007)	BAC_Array_CGH
chr1	143697860	143802318	McKernan_et_al._(2009)	ABI_SOLiD_Sequencing
chr1	143781691	143783168	McKernan_et_al._(2009)	ABI_SOLiD_Sequencing
chr1	143782866	143815877	Kidd_et_al._(2008)	Paired_End_Mapping
chr1	143789369	143811997	Matsuzaki_et_al._(2009)	Custom_Affymetrix_oligonucleotide_arrays
chr1	143790285	143900899	Korbel_et_al._(2007)	Paired_End_Mapping
chr1	143791479	143903675	Korbel_et_al._(2007)	Paired_End_Mapping
chr1	143794435	143799070	Matsuzaki_et_al._(2009)	Custom_Affymetrix_oligonucleotide_arrays
chr1	143802318	143809622	McKernan_et_al._(2009)	ABI_SOLiD_Sequencing
chr1	143802497	143808376	Korbel_et_al._(2007)	Paired_End_Mapping
chr1	143803776	143809166	McKernan_et_al._(2009)	ABI_SOLiD_Sequencing
chr1	143804075	143808689	Ahn_et_al._(2009)	Illumina_DNA_sequencing
chr1	143804233	143808992	Korbel_et_al._(2007)	Paired_End_Mapping
chr1	143804306	143808439	Mills_et_al._(2006)	Sequence_trace_read_mapping
chr1	143804308	143808446	Bentley_et_al._(2008)	Illumina_DNA_sequencing
chr1	143806690	143831591	McKernan_et_al._(2009)	ABI_SOLiD_Sequencing
chr1	143808819	143811997	Matsuzaki_et_al._(2009)	Custom_Affymetrix_oligonucleotide_arrays
chr1	143809622	143830894	McKernan_et_al._(2009)	ABI_SOLiD_Sequencing
chr1	143824857	143826184	McKernan_et_al._(2009)	ABI_SOLiD_Sequencing
chr1	143828853	143923567	Kidd_et_al._(2008)	Paired_End_Mapping
chr1	143834992	143929761	Kidd_et_al._(2008)	Paired_End_Mapping
chr1	143852300	143999773	Locke_et_al._(2006)	BAC_Array_CGH
chr1	143864903	143883975	McCarroll_et_al._(2005)	Mendelian_inconsistencies
chr1	143900204	144090651	Conrad_et_al._(2009)	NimbleGen_custom_42M_oligo_array_CGH
chr1	143900678	144104827	Wong_et_al._(2007)	BAC_Array_CGH
chr1	143900896	144083768	Perry_et_al._(2008)	Agilent_Custom_CGH_Arrays
chr1	143900933	144003232	Conrad_et_al._(2009)	NimbleGen_custom_42M_oligo_array_CGH
chr1	143921702	144020182	Wong_et_al._(2007)	BAC_Array_CGH
chr1	143955049	143978961	Matsuzaki_et_al._(2009)	Custom_Affymetrix_oligonucleotide_arrays
chr1	143971149	144320665	Simon-Sanchez_et_al._(2007)	Illumina_HumanHap300_BeadChip
chr1	143979721	144020135	Matsuzaki_et_al._(2009)	Custom_Affymetrix_oligonucleotide_arrays
chr1	143980768	144087463	Matsuzaki_et_al._(2009)	Custom_Affymetrix_oligonucleotide_arrays
chr1	143981311	143984336	Wheeler_et_al._(2008)	Sequencing
chr1	143993758	144053415	Kidd_et_al._(2008)	Paired_End_Mapping
chr1	143997992	144094047	Conrad_et_al._(2009)	NimbleGen_custom_42M_oligo_array_CGH
chr1	144002313	144162829	Wong_et_al._(2007)	BAC_Array_CGH
chr1	144005452	144068232	Kidd_et_al._(2008)	Paired_End_Mapping
chr1	144005845	144011561	Korbel_et_al._(2007)	Paired_End_Mapping
chr1	144005888	144097032	Cooper_et_al._(2008)	Illumina_Human_1M_BeadChip
chr1	144006431	144014425	Conrad_et_al._(2009)	NimbleGen_custom_42M_oligo_array_CGH
chr1	144007511	144020135	Matsuzaki_et_al._(2009)	Custom_Affymetrix_oligonucleotide_arrays
chr1	144023135	144072602	Kidd_et_al._(2008)	Paired_End_Mapping
chr1	144036453	144068323	Kidd_et_al._(2008)	Paired_End_Mapping
chr1	144036453	144068323	Tuzun_et_al._(2005)	Paired_End_Mapping
chr1	144041631	144087434	Kidd_et_al._(2008)	Paired_End_Mapping
chr1	144052078	144080861	Kidd_et_al._(2008)	Paired_End_Mapping
chr1	144061077	144091155	Kidd_et_al._(2008)	Paired_End_Mapping
chr1	144061077	144091155	Tuzun_et_al._(2005)	Paired_End_Mapping
chr1	144071446	144077829	Bentley_et_al._(2008)	Illumina_DNA_sequencing
chr1	144073244	144077969	Mills_et_al._(2006)	Sequence_trace_read_mapping
chr1	144073252	144077969	Mills_et_al._(2006)	Sequence_trace_read_mapping
chr1	144073256	144077969	Mills_et_al._(2006)	Sequence_trace_read_mapping
chr1	144074795	144077969	Mills_et_al._(2006)	Sequence_trace_read_mapping
chr1	144076115	144077671	Mills_et_al._(2006)	Sequence_trace_read_mapping
chr1	145708347	147521567	Zogopoulos_et_al._(2007)	Affymetrix_500K_and_100K_SNP_Mapping_Arrays
chr1	146151735	148257137	Redon_et_al._(2006)	BAC_Array_CGH
chr1	146202411	147495710	Pinto_et_al._(2007)	Affymetrix_500K_SNP_Mapping_Array
chr1	146268901	148262603	Redon_et_al._(2006)	Affymetrix_500K_EA_SNP_Mapping_Array
chr1	146276990	147980523	Pinto_et_al._(2007)	Affymetrix_500K_SNP_Mapping_Array
chr1	146288629	148142748	Pinto_et_al._(2007)	Affymetrix_500K_SNP_Mapping_Array
chr1	146292286	147427061	Shaikh_et_al._(2009)	Illumina_HumanHap550_V1_BeadChip_
chr1	146293282	147427061	Shaikh_et_al._(2009)	Illumina_HumanHap550_V1_BeadChip_
chr1	146293282	147478120	Shaikh_et_al._(2009)	Illumina_HumanHap550_V1_BeadChip_
chr1	146293282	147941416	Shaikh_et_al._(2009)	Illumina_HumanHap550_V1_BeadChip_
chr1	146349000	146492617	Conrad_et_al._(2009)	NimbleGen_custom_42M_oligo_array_CGH
chr1	146380603	146483061	Perry_et_al._(2008)	Agilent_Custom_CGH_Arrays
chr1	146380690	146460960	Conrad_et_al._(2009)	NimbleGen_custom_42M_oligo_array_CGH
chr1	146431422	146460948	Conrad_et_al._(2009)	NimbleGen_custom_42M_oligo_array_CGH
chr1	146431422	146492617	Conrad_et_al._(2009)	NimbleGen_custom_42M_oligo_array_CGH
chr1	146442922	146462600	Wheeler_et_al._(2008)	Sequencing
chr1	146445866	146450891	Matsuzaki_et_al._(2009)	Custom_Affymetrix_oligonucleotide_arrays
chr1	146445866	146463537	Matsuzaki_et_al._(2009)	Custom_Affymetrix_oligonucleotide_arrays
chr1	146445866	146466502	Matsuzaki_et_al._(2009)	Custom_Affymetrix_oligonucleotide_arrays
chr1	146445866	146466502	Matsuzaki_et_al._(2009)	Custom_Affymetrix_oligonucleotide_arrays
chr1	146470213	146473822	Kidd_et_al._(2008)	Paired_End_Mapping
chr1	146476038	146477425	Kidd_et_al._(2008)	Paired_End_Mapping
chr1	146476038	146477425	Tuzun_et_al._(2005)	Paired_End_Mapping
chr1	146542717	146621072	Conrad_et_al._(2009)	NimbleGen_custom_42M_oligo_array_CGH
chr1	146542717	146716792	Conrad_et_al._(2009)	NimbleGen_custom_42M_oligo_array_CGH
chr1	146562486	146596345	Matsuzaki_et_al._(2009)	Custom_Affymetrix_oligonucleotide_arrays
chr1	146578326	146719169	Locke_et_al._(2006)	BAC_Array_CGH
chr1	146587974	146616927	Conrad_et_al._(2009)	NimbleGen_custom_42M_oligo_array_CGH
chr1	146590126	146596345	Matsuzaki_et_al._(2009)	Custom_Affymetrix_oligonucleotide_arrays
chr1	146617606	146696722	Conrad_et_al._(2009)	NimbleGen_custom_42M_oligo_array_CGH
chr1	146701914	146716552	Conrad_et_al._(2009)	NimbleGen_custom_42M_oligo_array_CGH
chr1	146780429	147056085	McCarroll_et_al._(2008)	Affymetrix_SNP_6.0_Array
chr1	146825987	147982309	de_Smith_et_al._(2007)	Agilent_185k_CGH_Arrays/Agilent_Custom_CGH_Arrays
chr1	146840958	146891810	Conrad_et_al._(2009)	NimbleGen_custom_42M_oligo_array_CGH
chr1	146841681	146862201	Conrad_et_al._(2009)	NimbleGen_custom_42M_oligo_array_CGH
chr1	146855968	146860454	Perry_et_al._(2008)	Agilent_Custom_CGH_Arrays
chr1	146855968	146860454	Perry_et_al._(2008)	Agilent_Custom_CGH_Arrays
chr1	146861170	146927363	Conrad_et_al._(2009)	NimbleGen_custom_42M_oligo_array_CGH
chr1	146862821	146905437	Perry_et_al._(2008)	Agilent_Custom_CGH_Arrays
chr1	146866059	146888973	Matsuzaki_et_al._(2009)	Custom_Affymetrix_oligonucleotide_arrays
chr1	146866059	146888973	Matsuzaki_et_al._(2009)	Custom_Affymetrix_oligonucleotide_arrays
chr1	146868664	146896582	Conrad_et_al._(2009)	NimbleGen_custom_42M_oligo_array_CGH
chr1	146874484	146886628	Matsuzaki_et_al._(2009)	Custom_Affymetrix_oligonucleotide_arrays
chr1	146875372	146888973	Matsuzaki_et_al._(2009)	Custom_Affymetrix_oligonucleotide_arrays
chr1	146875943	146886329	Conrad_et_al._(2009)	NimbleGen_custom_42M_oligo_array_CGH
chr1	147004580	147024402	Conrad_et_al._(2009)	NimbleGen_custom_42M_oligo_array_CGH
chr1	147008484	147090322	Conrad_et_al._(2009)	NimbleGen_custom_42M_oligo_array_CGH
chr1	147017157	147217833	Cooper_et_al._(2008)	Illumina_Human_1M_BeadChip
chr1	147018012	147022498	Perry_et_al._(2008)	Agilent_Custom_CGH_Arrays
chr1	147018012	147022498	Perry_et_al._(2008)	Agilent_Custom_CGH_Arrays
chr1	147018672	147053432	Conrad_et_al._(2009)	NimbleGen_custom_42M_oligo_array_CGH
chr1	147024865	147067757	Perry_et_al._(2008)	Agilent_Custom_CGH_Arrays
chr1	147030874	147058480	Conrad_et_al._(2009)	NimbleGen_custom_42M_oligo_array_CGH
chr1	147032396	147044499	Matsuzaki_et_al._(2009)	Custom_Affymetrix_oligonucleotide_arrays
chr1	147032396	147044499	Matsuzaki_et_al._(2009)	Custom_Affymetrix_oligonucleotide_arrays
chr1	147036101	147044499	Matsuzaki_et_al._(2009)	Custom_Affymetrix_oligonucleotide_arrays
chr1	147045203	147049546	Matsuzaki_et_al._(2009)	Custom_Affymetrix_oligonucleotide_arrays
chr1	147045203	147049546	Matsuzaki_et_al._(2009)	Custom_Affymetrix_oligonucleotide_arrays
chr1	147115262	147116762	Ahn_et_al._(2009)	Illumina_DNA_sequencing
chr1	147119727	147298290	Kidd_et_al._(2008)	Paired_End_Mapping
chr1	147131915	147137158	Matsuzaki_et_al._(2009)	Custom_Affymetrix_oligonucleotide_arrays
chr1	147131915	147137158	Matsuzaki_et_al._(2009)	Custom_Affymetrix_oligonucleotide_arrays
chr1	147157395	147210714	Matsuzaki_et_al._(2009)	Custom_Affymetrix_oligonucleotide_arrays
chr1	147157395	147210714	Matsuzaki_et_al._(2009)	Custom_Affymetrix_oligonucleotide_arrays
chr1	147162330	147169636	Perry_et_al._(2008)	Agilent_Custom_CGH_Arrays
chr1	147169354	147180263	Matsuzaki_et_al._(2009)	Custom_Affymetrix_oligonucleotide_arrays
chr1	147194354	147200047	Perry_et_al._(2008)	Agilent_Custom_CGH_Arrays
chr1	147194387	147199786	Matsuzaki_et_al._(2009)	Custom_Affymetrix_oligonucleotide_arrays
chr1	147200908	147210714	Matsuzaki_et_al._(2009)	Custom_Affymetrix_oligonucleotide_arrays
chr1	147293668	147302162	McKernan_et_al._(2009)	ABI_SOLiD_Sequencing
chr1	147300034	147726239	Conrad_et_al._(2009)	Agilent_custom_oligo_CGH_array
chr1	147302148	147516215	Conrad_et_al._(2009)	Agilent_custom_oligo_CGH_array
chr1	147302533	147311255	Matsuzaki_et_al._(2009)	Custom_Affymetrix_oligonucleotide_arrays
chr1	147302889	147858378	Perry_et_al._(2008)	Agilent_Custom_CGH_Arrays
chr1	147303148	147526040	McCarroll_et_al._(2008)	Affymetrix_SNP_6.0_Array
chr1	147304491	147309653	Matsuzaki_et_al._(2009)	Custom_Affymetrix_oligonucleotide_arrays
chr1	147305744	147311729	Wang_et_al._(2007)	Illumina_HumanHap550_BeadChip
chr1	147305744	147311729	Wang_et_al._(2007)	Illumina_HumanHap550_BeadChip
chr1	147305744	147327306	Shaikh_et_al._(2009)	Illumina_HumanHap550_V1_BeadChip_
chr1	147305744	147331145	Itsara_et_al._(2009)	Illumina_HumanHap300	_Illumina_HumanHap240S	_Illumina_HumanHap650Y	_Illumina_HumanHap550_BeadChips
chr1	147305744	147331145	Wang_et_al._(2007)	Illumina_HumanHap550_BeadChip
chr1	147305744	147414362	Shaikh_et_al._(2009)	Illumina_HumanHap550_V1_BeadChip_
chr1	147305744	147427061	Shaikh_et_al._(2009)	Illumina_HumanHap550_V1_BeadChip_
chr1	147305744	147427061	Shaikh_et_al._(2009)	Illumina_HumanHap550_V1_BeadChip_
chr1	147305744	147478120	Itsara_et_al._(2009)	Illumina_HumanHap300	_Illumina_HumanHap240S	_Illumina_HumanHap650Y	_Illumina_HumanHap550_BeadChips
chr1	147305744	147478120	Shaikh_et_al._(2009)	Illumina_HumanHap550_V1_BeadChip_
chr1	147305744	147478120	Shaikh_et_al._(2009)	Illumina_HumanHap550_V1_BeadChip_
chr1	147305744	147478120	Wang_et_al._(2007)	Illumina_HumanHap550_BeadChip
chr1	147305744	147478120	Wang_et_al._(2007)	Illumina_HumanHap550_BeadChip
chr1	147305744	147980523	Shaikh_et_al._(2009)	Illumina_HumanHap550_V1_BeadChip_
chr1	147305744	148039974	Shaikh_et_al._(2009)	Illumina_HumanHap550_V1_BeadChip_
chr1	147305744	148039974	Shaikh_et_al._(2009)	Illumina_HumanHap550_V1_BeadChip_
chr1	147305744	148082160	Shaikh_et_al._(2009)	Illumina_HumanHap550_V1_BeadChip_
chr1	147306690	147427061	Shaikh_et_al._(2009)	Illumina_HumanHap550_V1_BeadChip_
chr1	147306690	147522032	Pinto_et_al._(2007)	Affymetrix_500K_SNP_Mapping_Array
chr1	147306690	147980523	Pinto_et_al._(2007)	Affymetrix_500K_SNP_Mapping_Array
chr1	147308446	147356586	Conrad_et_al._(2005)	Mendelian_inconsistencies
chr1	147314918	147377167	Conrad_et_al._(2005)	Mendelian_inconsistencies
chr1	147333923	147382788	Conrad_et_al._(2005)	Mendelian_inconsistencies
chr1	147333923	147411558	Conrad_et_al._(2005)	Mendelian_inconsistencies
chr1	147333923	147425688	Conrad_et_al._(2005)	Mendelian_inconsistencies
chr1	147375745	147588154	Wong_et_al._(2007)	BAC_Array_CGH
chr1	147377167	147387670	Conrad_et_al._(2005)	Mendelian_inconsistencies
chr1	147390776	147392563	Conrad_et_al._(2005)	Mendelian_inconsistencies
chr1	147404137	147421972	Kim_et_al._(2009)	Aglient_24M_aCGH
chr1	147427061	147478120	Shaikh_et_al._(2009)	Illumina_HumanHap550_V1_BeadChip_
chr1	147467750	147484617	McCarroll_et_al._(2005)	Mendelian_inconsistencies
chr1	147484617	147505129	Conrad_et_al._(2005)	Mendelian_inconsistencies
chr1	147495710	147507662	Conrad_et_al._(2005)	Mendelian_inconsistencies
chr1	147495710	147509945	McCarroll_et_al._(2005)	Mendelian_inconsistencies
chr1	147507662	147509945	Conrad_et_al._(2005)	Mendelian_inconsistencies
chr1	147593087	147700280	Korbel_et_al._(2007)	Paired_End_Mapping
chr1	147595560	147599388	Wheeler_et_al._(2008)	Sequencing
chr1	147776324	147783010	Conrad_et_al._(2009)	NimbleGen_custom_42M_oligo_array_CGH
chr1	147776324	147810225	Conrad_et_al._(2009)	NimbleGen_custom_42M_oligo_array_CGH
chr1	147776324	147864670	Conrad_et_al._(2009)	NimbleGen_custom_42M_oligo_array_CGH
chr1	147776363	147784007	Matsuzaki_et_al._(2009)	Custom_Affymetrix_oligonucleotide_arrays
chr1	147776363	147784007	Matsuzaki_et_al._(2009)	Custom_Affymetrix_oligonucleotide_arrays
chr1	147779327	147781511	Matsuzaki_et_al._(2009)	Custom_Affymetrix_oligonucleotide_arrays
chr1	147779483	147781667	Matsuzaki_et_al._(2009)	Custom_Affymetrix_oligonucleotide_arrays
chr1	147780034	147781355	Matsuzaki_et_al._(2009)	Custom_Affymetrix_oligonucleotide_arrays
chr1	147780575	147781667	Matsuzaki_et_al._(2009)	Custom_Affymetrix_oligonucleotide_arrays
chr1	147784613	147798403	Matsuzaki_et_al._(2009)	Custom_Affymetrix_oligonucleotide_arrays
chr1	147784613	147798403	Matsuzaki_et_al._(2009)	Custom_Affymetrix_oligonucleotide_arrays
chr1	147784613	147859418	Matsuzaki_et_al._(2009)	Custom_Affymetrix_oligonucleotide_arrays
chr1	147784613	147859418	Matsuzaki_et_al._(2009)	Custom_Affymetrix_oligonucleotide_arrays
chr1	147828916	147859418	Matsuzaki_et_al._(2009)	Custom_Affymetrix_oligonucleotide_arrays
chr1	147835041	147859418	Matsuzaki_et_al._(2009)	Custom_Affymetrix_oligonucleotide_arrays
chr1	147838054	147859418	Matsuzaki_et_al._(2009)	Custom_Affymetrix_oligonucleotide_arrays
chr1	147842485	147859418	Matsuzaki_et_al._(2009)	Custom_Affymetrix_oligonucleotide_arrays
chr1	147889587	148068446	Conrad_et_al._(2009)	Agilent_custom_oligo_CGH_array
chr1	147907267	148087465	Wong_et_al._(2007)	BAC_Array_CGH
chr1	147913428	147927313	Perry_et_al._(2008)	Agilent_Custom_CGH_Arrays
chr1	147920576	147979384	Wong_et_al._(2007)	BAC_Array_CGH
chr1	147955478	148102904	Locke_et_al._(2006)	BAC_Array_CGH
chr1	147972372	148007267	Kidd_et_al._(2008)	Paired_End_Mapping
chr1	147974282	148061895	Conrad_et_al._(2009)	Agilent_custom_oligo_CGH_array
chr1	147980066	147986333	Korbel_et_al._(2007)	Paired_End_Mapping
chr1	147981074	147984910	Mills_et_al._(2006)	Sequence_trace_read_mapping
chr1	147981078	147984915	Wheeler_et_al._(2008)	Sequencing
chr1	148017945	148020061	Perry_et_al._(2008)	Agilent_Custom_CGH_Arrays
chr1	148041560	148087614	Kidd_et_al._(2008)	Paired_End_Mapping
chr1	150720293	150927551	Pinto_et_al._(2007)	Affymetrix_500K_SNP_Mapping_Array
chr1	150739463	151164777	Redon_et_al._(2006)	BAC_Array_CGH
chr1	150739463	151164777	Redon_et_al._(2006)	BAC_Array_CGH
chr1	150776972	150819989	Itsara_et_al._(2009)	Illumina_HumanHap300	_Illumina_HumanHap240S	_Illumina_HumanHap650Y	_Illumina_HumanHap550_BeadChips
chr1	150796456	150819989	Itsara_et_al._(2009)	Illumina_HumanHap300	_Illumina_HumanHap240S	_Illumina_HumanHap650Y	_Illumina_HumanHap550_BeadChips
chr1	150796456	150857766	Itsara_et_al._(2009)	Illumina_HumanHap300	_Illumina_HumanHap240S	_Illumina_HumanHap650Y	_Illumina_HumanHap550_BeadChips
chr1	150797134	150819989	Jakobsson_et_al._(2008)	Illumina_HumanHap550_BeadChip
chr1	150797134	150819989	Shaikh_et_al._(2009)	Illumina_HumanHap550_V1_BeadChip_
chr1	150803384	150819989	Shaikh_et_al._(2009)	Illumina_HumanHap550_V1_BeadChip_
chr1	150810642	150869600	Kidd_et_al._(2008)	Paired_End_Mapping
chr1	150812266	150866359	Kidd_et_al._(2008)	Paired_End_Mapping
chr1	150816580	150875096	Kidd_et_al._(2008)	Paired_End_Mapping
chr1	150816580	150875096	Tuzun_et_al._(2005)	Paired_End_Mapping
chr1	150816893	151042150	de_Smith_et_al._(2007)	Agilent_185k_CGH_Arrays/Agilent_Custom_CGH_Arrays
chr1	150816893	151042150	de_Smith_et_al._(2007)	Agilent_185k_CGH_Arrays/Agilent_Custom_CGH_Arrays
chr1	150819667	150853776	Matsuzaki_et_al._(2009)	Custom_Affymetrix_oligonucleotide_arrays
chr1	150821098	150857078	McKernan_et_al._(2009)	ABI_SOLiD_Sequencing
chr1	150821131	150853671	Matsuzaki_et_al._(2009)	Custom_Affymetrix_oligonucleotide_arrays
chr1	150821592	150854502	Korbel_et_al._(2007)	Paired_End_Mapping
chr1	150821800	150850302	McCarroll_et_al._(2005)	Mendelian_inconsistencies
chr1	150821805	150855544	Korbel_et_al._(2007)	Paired_End_Mapping
chr1	150822167	150854366	Cooper_et_al._(2008)	Illumina_Human_1M_BeadChip
chr1	150822234	150856715	Conrad_et_al._(2009)	Agilent_custom_oligo_CGH_array
chr1	150822330	150853218	McCarroll_et_al._(2008)	Affymetrix_SNP_6.0_Array
chr1	150822589	150838890	Perry_et_al._(2008)	Agilent_Custom_CGH_Arrays
chr1	150822589	150853342	Perry_et_al._(2008)	Agilent_Custom_CGH_Arrays
chr1	150823073	150852905	Wheeler_et_al._(2008)	Agilent_244k_CGH_Arrays
chr1	150824684	150828032	Conrad_et_al._(2005)	Mendelian_inconsistencies
chr1	150829649	150853671	Matsuzaki_et_al._(2009)	Custom_Affymetrix_oligonucleotide_arrays
chr1	150830256	150853671	Matsuzaki_et_al._(2009)	Custom_Affymetrix_oligonucleotide_arrays
chr1	150835102	150847144	Conrad_et_al._(2005)	Mendelian_inconsistencies
chr1	150839696	150852631	Perry_et_al._(2008)	Agilent_Custom_CGH_Arrays
chr1	150930640	151013940	Matsuzaki_et_al._(2009)	Custom_Affymetrix_oligonucleotide_arrays
chr1	150938537	151023430	Pinto_et_al._(2007)	Affymetrix_500K_SNP_Mapping_Array
chr1	150938629	151001420	Wang_et_al._(2007)	Illumina_HumanHap550_BeadChip
chr1	150949332	151005850	Redon_et_al._(2006)	Affymetrix_500K_EA_SNP_Mapping_Array
chr1	151013059	151040222	Kidd_et_al._(2008)	Paired_End_Mapping
chr1	151013059	151040222	Tuzun_et_al._(2005)	Paired_End_Mapping
chr1	151025776	151041038	Kidd_et_al._(2008)	Paired_End_Mapping
chr1	151025966	151039071	Korbel_et_al._(2007)	Paired_End_Mapping
chr1	151026190	151030101	Matsuzaki_et_al._(2009)	Custom_Affymetrix_oligonucleotide_arrays
chr1	151026190	151032250	Matsuzaki_et_al._(2009)	Custom_Affymetrix_oligonucleotide_arrays
chr1	151026190	151037704	Matsuzaki_et_al._(2009)	Custom_Affymetrix_oligonucleotide_arrays
chr1	151026190	151041037	Matsuzaki_et_al._(2009)	Custom_Affymetrix_oligonucleotide_arrays
chr1	151026489	151038065	McKernan_et_al._(2009)	ABI_SOLiD_Sequencing
chr1	151026496	151036980	Cooper_et_al._(2008)	Illumina_Human_1M_BeadChip
chr1	151026713	151037738	Conrad_et_al._(2009)	Agilent_custom_oligo_CGH_array
chr1	151027011	151036463	Perry_et_al._(2008)	Agilent_Custom_CGH_Arrays
chr1	151027733	151036463	Perry_et_al._(2008)	Agilent_Custom_CGH_Arrays
chr1	151027995	151036431	McCarroll_et_al._(2005)	Mendelian_inconsistencies
chr1	151028547	151035324	McCarroll_et_al._(2008)	Affymetrix_SNP_6.0_Array
chr1	151029220	151035280	Matsuzaki_et_al._(2009)	Custom_Affymetrix_oligonucleotide_arrays
chr1	151030779	151033105	Conrad_et_al._(2005)	Mendelian_inconsistencies
chr1	153361602	153581431	Redon_et_al._(2006)	BAC_Array_CGH
chr1	153361603	153541655	Wong_et_al._(2007)	BAC_Array_CGH
chr1	153444505	153481819	Matsuzaki_et_al._(2009)	Custom_Affymetrix_oligonucleotide_arrays
chr1	153447113	153487867	Conrad_et_al._(2009)	Agilent_custom_oligo_CGH_array
chr1	153451033	153470618	Perry_et_al._(2008)	Agilent_Custom_CGH_Arrays
chr1	153455159	153459633	Matsuzaki_et_al._(2009)	Custom_Affymetrix_oligonucleotide_arrays
chr1	153455159	153472035	Matsuzaki_et_al._(2009)	Custom_Affymetrix_oligonucleotide_arrays
chr1	153455784	153467684	McCarroll_et_al._(2008)	Affymetrix_SNP_6.0_Array
chr1	153461604	153464086	Shaikh_et_al._(2009)	Illumina_HumanHap550_V1_BeadChip_
chr1	153464051	153468405	Matsuzaki_et_al._(2009)	Custom_Affymetrix_oligonucleotide_arrays
chr1	159610879	159948176	Redon_et_al._(2006)	Affymetrix_500K_EA_SNP_Mapping_Array
chr1	159669654	159933356	Wong_et_al._(2007)	BAC_Array_CGH
chr1	159672939	159890629	Redon_et_al._(2006)	BAC_Array_CGH
chr1	159675687	159913382	Conrad_et_al._(2009)	Agilent_custom_oligo_CGH_array
chr1	159730122	159940306	Pinto_et_al._(2007)	Affymetrix_500K_SNP_Mapping_Array
chr1	159745304	159912627	Perry_et_al._(2008)	Agilent_Custom_CGH_Arrays
chr1	159745305	160346951	de_Smith_et_al._(2007)	Agilent_185k_CGH_Arrays/Agilent_Custom_CGH_Arrays
chr1	159746569	159913382	Conrad_et_al._(2009)	Agilent_custom_oligo_CGH_array
chr1	159749902	159832916	Korbel_et_al._(2007)	Paired_End_Mapping
chr1	159758182	159899278	Kim_et_al._(2009)	Aglient_24M_aCGH
chr1	159761664	159913448	Wang_et_al._(2007)	Illumina_HumanHap550_BeadChip
chr1	159761845	159845486	Korbel_et_al._(2007)	Paired_End_Mapping
chr1	159767935	159769570	Mills_et_al._(2006)	Sequence_trace_read_mapping
chr1	159777717	159884140	Shaikh_et_al._(2009)	Illumina_HumanHap550_V1_BeadChip_
chr1	159777717	159884140	Wang_et_al._(2007)	Illumina_HumanHap550_BeadChip
chr1	159777717	159905010	Shaikh_et_al._(2009)	Illumina_HumanHap550_V1_BeadChip_
chr1	159778034	159906183	McCarroll_et_al._(2008)	Affymetrix_SNP_6.0_Array
chr1	159784837	159867596	McKernan_et_al._(2009)	ABI_SOLiD_Sequencing
chr1	159789853	159821663	Sebat_et_al._(2004)	ROMA
chr1	159831229	159913394	Ahn_et_al._(2009)	Illumina_DNA_sequencing
chr1	159831257	159913343	Wang_et_al._(2008)	Illumina_DNA_sequencing
chr1	159882450	159895936	Matsuzaki_et_al._(2009)	Custom_Affymetrix_oligonucleotide_arrays
chr1	159882450	159912516	Matsuzaki_et_al._(2009)	Custom_Affymetrix_oligonucleotide_arrays
chr1	159882450	159912516	Matsuzaki_et_al._(2009)	Custom_Affymetrix_oligonucleotide_arrays
chr1	159887361	159892871	Matsuzaki_et_al._(2009)	Custom_Affymetrix_oligonucleotide_arrays
chr1	159887552	159901749	Conrad_et_al._(2005)	Mendelian_inconsistencies
chr1	160331092	160626632	Redon_et_al._(2006)	Affymetrix_500K_EA_SNP_Mapping_Array
chr1	160342772	160769980	Redon_et_al._(2006)	BAC_Array_CGH
chr1	160343145	160612442	Wang_et_al._(2007)	Illumina_HumanHap550_BeadChip
chr1	160355955	160643940	Pinto_et_al._(2007)	Affymetrix_500K_SNP_Mapping_Array
chr1	160374743	161141819	Shaikh_et_al._(2009)	Illumina_HumanHap550_V1_BeadChip_
chr1	167326252	167887892	Conrad_et_al._(2009)	Agilent_custom_oligo_CGH_array
chr1	167488547	167514350	Kim_et_al._(2009)	Aglient_24M_aCGH
chr1	167493797	167507911	de_Smith_et_al._(2007)	Agilent_185k_CGH_Arrays/Agilent_Custom_CGH_Arrays
chr1	167493878	167509319	Matsuzaki_et_al._(2009)	Custom_Affymetrix_oligonucleotide_arrays
chr1	167495768	167506708	Itsara_et_al._(2009)	Illumina_HumanHap300	_Illumina_HumanHap240S	_Illumina_HumanHap650Y	_Illumina_HumanHap550_BeadChips
chr1	167495768	167506708	Shaikh_et_al._(2009)	Illumina_HumanHap550_V1_BeadChip_
chr1	167495768	167506708	Shaikh_et_al._(2009)	Illumina_HumanHap550_V1_BeadChip_
chr1	167495768	167506708	Wang_et_al._(2007)	Illumina_HumanHap550_BeadChip
chr1	167495768	167506708	Wang_et_al._(2007)	Illumina_HumanHap550_BeadChip
chr1	167498166	167506708	Shaikh_et_al._(2009)	Illumina_HumanHap550_V1_BeadChip_
chr1	167500598	167508390	McCarroll_et_al._(2008)	Affymetrix_SNP_6.0_Array
chr1	173060767	173068262	Shaikh_et_al._(2009)	Illumina_HumanHap550_V1_BeadChip_
chr1	173063179	173068463	McCarroll_et_al._(2008)	Affymetrix_SNP_6.0_Array
chr1	173063179	173068467	Wheeler_et_al._(2008)	Sequencing
chr1	173063210	173068355	Matsuzaki_et_al._(2009)	Custom_Affymetrix_oligonucleotide_arrays
chr1	173063237	173068473	Conrad_et_al._(2009)	Agilent_custom_oligo_CGH_array
chr1	173063389	173068211	Perry_et_al._(2008)	Agilent_Custom_CGH_Arrays
chr1	173064490	173067495	Shaikh_et_al._(2009)	Illumina_HumanHap550_V1_BeadChip_
chr1	173064490	173068262	Conrad_et_al._(2005)	Mendelian_inconsistencies
chr1	173064490	173068262	Itsara_et_al._(2009)	Illumina_HumanHap300	_Illumina_HumanHap240S	_Illumina_HumanHap650Y	_Illumina_HumanHap550_BeadChips
chr1	173064490	173068262	McCarroll_et_al._(2005)	Mendelian_inconsistencies
chr1	173064490	173068262	Shaikh_et_al._(2009)	Illumina_HumanHap550_V1_BeadChip_
chr1	173064490	173068262	Wang_et_al._(2007)	Illumina_HumanHap550_BeadChip
chr1	173064490	173068262	Wang_et_al._(2007)	Illumina_HumanHap550_BeadChip
chr1	185030742	185032514	McKernan_et_al._(2009)	ABI_SOLiD_Sequencing
chr1	187001959	187149660	Itsara_et_al._(2009)	Illumina_HumanHap300	_Illumina_HumanHap240S	_Illumina_HumanHap650Y	_Illumina_HumanHap550_BeadChips
chr1	187057927	187097175	Matsuzaki_et_al._(2009)	Custom_Affymetrix_oligonucleotide_arrays
chr1	187070415	187088255	Matsuzaki_et_al._(2009)	Custom_Affymetrix_oligonucleotide_arrays
chr1	187072199	187091823	Matsuzaki_et_al._(2009)	Custom_Affymetrix_oligonucleotide_arrays
chr1	187117397	187233979	Shaikh_et_al._(2009)	Illumina_HumanHap550_V1_BeadChip_
chr1	187225724	187233417	Matsuzaki_et_al._(2009)	Custom_Affymetrix_oligonucleotide_arrays
chr1	187250900	187304747	Conrad_et_al._(2009)	Agilent_custom_oligo_CGH_array
chr1	187261219	187295821	Shaikh_et_al._(2009)	Illumina_HumanHap550_V1_BeadChip_
chr1	187293847	187297986	McCarroll_et_al._(2008)	Affymetrix_SNP_6.0_Array
chr1	187294778	187295821	Shaikh_et_al._(2009)	Illumina_HumanHap550_V1_BeadChip_
chr1	187294778	187394747	Itsara_et_al._(2009)	Illumina_HumanHap300	_Illumina_HumanHap240S	_Illumina_HumanHap650Y	_Illumina_HumanHap550_BeadChips
chr1	187320829	187745063	Pinto_et_al._(2007)	Affymetrix_500K_SNP_Mapping_Array
chr1	187330954	187604620	Pinto_et_al._(2007)	Affymetrix_500K_SNP_Mapping_Array
chr1	187338531	187344221	Conrad_et_al._(2009)	Agilent_custom_oligo_CGH_array
chr1	187353516	187359935	Matsuzaki_et_al._(2009)	Custom_Affymetrix_oligonucleotide_arrays
chr1	187353623	187359115	McCarroll_et_al._(2008)	Affymetrix_SNP_6.0_Array
chr1	187353840	187356191	Shaikh_et_al._(2009)	Illumina_HumanHap550_V1_BeadChip_
chr1	187353840	187356191	Wang_et_al._(2007)	Illumina_HumanHap550_BeadChip
chr1	194070387	194386077	Redon_et_al._(2006)	BAC_Array_CGH
chr1	194070767	194111012	Jakobsson_et_al._(2008)	Illumina_HumanHap550_BeadChip
chr1	194097653	194138918	Jakobsson_et_al._(2008)	Illumina_HumanHap550_BeadChip
chr1	194097653	194138918	Shaikh_et_al._(2009)	Illumina_HumanHap550_V1_BeadChip_
chr1	194099918	194101609	Perry_et_al._(2008)	Agilent_Custom_CGH_Arrays
chr1	194119842	194138918	Itsara_et_al._(2009)	Illumina_HumanHap300	_Illumina_HumanHap240S	_Illumina_HumanHap650Y	_Illumina_HumanHap550_BeadChips
chr1	194121185	194122648	Perry_et_al._(2008)	Agilent_Custom_CGH_Arrays
chr1	194140966	194286966	Pinto_et_al._(2007)	Affymetrix_500K_SNP_Mapping_Array
chr1	194857460	195228425	Redon_et_al._(2006)	BAC_Array_CGH
chr1	194936135	195082994	Locke_et_al._(2006)	BAC_Array_CGH
chr1	194936135	195082994	Sharp_et_al._(2005)	BAC_Array_CGH
chr1	194975846	195332697	Redon_et_al._(2006)	Affymetrix_500K_EA_SNP_Mapping_Array
chr1	194976941	195091905	Conrad_et_al._(2009)	NimbleGen_custom_42M_oligo_array_CGH
chr1	194977757	195193635	Perry_et_al._(2008)	Agilent_Custom_CGH_Arrays
chr1	194978246	195089856	Perry_et_al._(2008)	Agilent_Custom_CGH_Arrays
chr1	194978455	195015136	Matsuzaki_et_al._(2009)	Custom_Affymetrix_oligonucleotide_arrays
chr1	194978455	195069451	Matsuzaki_et_al._(2009)	Custom_Affymetrix_oligonucleotide_arrays
chr1	194978455	195088621	Matsuzaki_et_al._(2009)	Custom_Affymetrix_oligonucleotide_arrays
chr1	194978455	195088621	Matsuzaki_et_al._(2009)	Custom_Affymetrix_oligonucleotide_arrays
chr1	194978455	195184967	Matsuzaki_et_al._(2009)	Custom_Affymetrix_oligonucleotide_arrays
chr1	194978455	195184967	Matsuzaki_et_al._(2009)	Custom_Affymetrix_oligonucleotide_arrays
chr1	194983118	195078925	Kim_et_al._(2009)	Aglient_24M_aCGH
chr1	194983337	195066235	Korbel_et_al._(2007)	Paired_End_Mapping
chr1	194984098	195075439	Kidd_et_al._(2008)	Paired_End_Mapping
chr1	194986902	195080687	Kidd_et_al._(2008)	Paired_End_Mapping
chr1	194988264	195100653	Kidd_et_al._(2008)	Paired_End_Mapping
chr1	194988479	195081319	Kidd_et_al._(2008)	Paired_End_Mapping
chr1	194991439	195004964	Matsuzaki_et_al._(2009)	Custom_Affymetrix_oligonucleotide_arrays
chr1	194993072	195100122	Kidd_et_al._(2008)	Paired_End_Mapping
chr1	194995226	194999555	Matsuzaki_et_al._(2009)	Custom_Affymetrix_oligonucleotide_arrays
chr1	194996339	195078536	McKernan_et_al._(2009)	ABI_SOLiD_Sequencing
chr1	194997658	195068695	McCarroll_et_al._(2008)	Affymetrix_SNP_6.0_Array
chr1	194997771	195168376	Pinto_et_al._(2007)	Affymetrix_500K_SNP_Mapping_Array
chr1	194997771	195168376	Zogopoulos_et_al._(2007)	Affymetrix_500K_and_100K_SNP_Mapping_Arrays
chr1	194997771	195278200	Pinto_et_al._(2007)	Affymetrix_500K_SNP_Mapping_Array
chr1	194997796	195182982	Zogopoulos_et_al._(2007)	Affymetrix_500K_and_100K_SNP_Mapping_Arrays
chr1	194999756	195168376	Pinto_et_al._(2007)	Affymetrix_500K_SNP_Mapping_Array
chr1	195001177	195069451	Matsuzaki_et_al._(2009)	Custom_Affymetrix_oligonucleotide_arrays
chr1	195003979	195016283	Conrad_et_al._(2009)	NimbleGen_custom_42M_oligo_array_CGH
chr1	195004529	195015136	Matsuzaki_et_al._(2009)	Custom_Affymetrix_oligonucleotide_arrays
chr1	195004814	195025053	Conrad_et_al._(2005)	Mendelian_inconsistencies
chr1	195005520	195165287	Wheeler_et_al._(2008)	Agilent_244k_CGH_Arrays
chr1	195005549	195089556	de_Smith_et_al._(2007)	Agilent_185k_CGH_Arrays/Agilent_Custom_CGH_Arrays
chr1	195006454	195274102	Zogopoulos_et_al._(2007)	Affymetrix_500K_and_100K_SNP_Mapping_Arrays
chr1	195031211	195187683	Kidd_et_al._(2008)	Paired_End_Mapping
chr1	195031966	195153393	Zogopoulos_et_al._(2007)	Affymetrix_500K_and_100K_SNP_Mapping_Arrays
chr1	195046026	195048396	Conrad_et_al._(2009)	Agilent_custom_oligo_CGH_array
chr1	195059832	195062807	Conrad_et_al._(2005)	Mendelian_inconsistencies
chr1	195059866	195167724	Matsuzaki_et_al._(2009)	Custom_Affymetrix_oligonucleotide_arrays
chr1	195060951	195185070	Wang_et_al._(2008)	Illumina_DNA_sequencing
chr1	195063101	195221853	Locke_et_al._(2006)	BAC_Array_CGH
chr1	195063101	195221853	Sharp_et_al._(2005)	BAC_Array_CGH
chr1	195068235	195168376	Zogopoulos_et_al._(2007)	Affymetrix_500K_and_100K_SNP_Mapping_Arrays
chr1	195088605	195147464	Conrad_et_al._(2009)	Agilent_custom_oligo_CGH_array
chr1	195089652	195163711	Jakobsson_et_al._(2008)	Illumina_HumanHap550_BeadChip
chr1	195089652	195163711	Jakobsson_et_al._(2008)	Illumina_HumanHap550_BeadChip
chr1	195089653	195129192	Shaikh_et_al._(2009)	Illumina_HumanHap550_V1_BeadChip_
chr1	195089653	195133856	Shaikh_et_al._(2009)	Illumina_HumanHap550_V1_BeadChip_
chr1	195089653	195160949	Shaikh_et_al._(2009)	Illumina_HumanHap550_V1_BeadChip_
chr1	195089653	195163711	Itsara_et_al._(2009)	Illumina_HumanHap300	_Illumina_HumanHap240S	_Illumina_HumanHap650Y	_Illumina_HumanHap550_BeadChips
chr1	195089653	195163711	Shaikh_et_al._(2009)	Illumina_HumanHap550_V1_BeadChip_
chr1	195089653	195163711	Wang_et_al._(2007)	Illumina_HumanHap550_BeadChip
chr1	195089653	195186771	Itsara_et_al._(2009)	Illumina_HumanHap300	_Illumina_HumanHap240S	_Illumina_HumanHap650Y	_Illumina_HumanHap550_BeadChips
chr1	195089653	195199868	Itsara_et_al._(2009)	Illumina_HumanHap300	_Illumina_HumanHap240S	_Illumina_HumanHap650Y	_Illumina_HumanHap550_BeadChips
chr1	195089940	195168372	McCarroll_et_al._(2008)	Affymetrix_SNP_6.0_Array
chr1	195089966	195153393	Pinto_et_al._(2007)	Affymetrix_500K_SNP_Mapping_Array
chr1	195091816	195146131	Matsuzaki_et_al._(2009)	Custom_Affymetrix_oligonucleotide_arrays
chr1	195092486	195133856	Shaikh_et_al._(2009)	Illumina_HumanHap550_V1_BeadChip_
chr1	195092486	195160949	Shaikh_et_al._(2009)	Illumina_HumanHap550_V1_BeadChip_
chr1	195092486	195163711	Shaikh_et_al._(2009)	Illumina_HumanHap550_V1_BeadChip_
chr1	195146677	195185893	Conrad_et_al._(2009)	NimbleGen_custom_42M_oligo_array_CGH
chr1	195148205	195186581	Perry_et_al._(2008)	Agilent_Custom_CGH_Arrays
chr1	197375682	197380386	Matsuzaki_et_al._(2009)	Custom_Affymetrix_oligonucleotide_arrays
chr1	197375682	197380386	Matsuzaki_et_al._(2009)	Custom_Affymetrix_oligonucleotide_arrays
chr1	197376789	197380534	Conrad_et_al._(2009)	Agilent_custom_oligo_CGH_array
chr1	197376930	197379330	Matsuzaki_et_al._(2009)	Custom_Affymetrix_oligonucleotide_arrays
chr1	197378049	197380463	McCarroll_et_al._(2008)	Affymetrix_SNP_6.0_Array
chr1	197378849	197380849	McKernan_et_al._(2009)	ABI_SOLiD_Sequencing
chr1	202171312	202172742	Matsuzaki_et_al._(2009)	Custom_Affymetrix_oligonucleotide_arrays
chr1	202171312	202179152	Matsuzaki_et_al._(2009)	Custom_Affymetrix_oligonucleotide_arrays
chr1	202173872	202179152	Matsuzaki_et_al._(2009)	Custom_Affymetrix_oligonucleotide_arrays
chr1	206365585	206526445	Wong_et_al._(2007)	BAC_Array_CGH
chr1	206492294	206526434	Zogopoulos_et_al._(2007)	Affymetrix_500K_and_100K_SNP_Mapping_Arrays
chr1	206492331	206521802	Pinto_et_al._(2007)	Affymetrix_500K_SNP_Mapping_Array
chr1	206510145	206521802	Pinto_et_al._(2007)	Affymetrix_500K_SNP_Mapping_Array
chr1	206510145	206563741	Redon_et_al._(2006)	Affymetrix_500K_EA_SNP_Mapping_Array
chr1	206512423	206523545	Wang_et_al._(2007)	Illumina_HumanHap550_BeadChip
chr1	206512982	206521228	Zogopoulos_et_al._(2007)	Affymetrix_500K_and_100K_SNP_Mapping_Arrays
chr1	210992052	211073020	Redon_et_al._(2006)	Affymetrix_500K_EA_SNP_Mapping_Array
chr1	211069443	211080005	Perry_et_al._(2008)	Agilent_Custom_CGH_Arrays
chr1	211071486	211079763	Conrad_et_al._(2009)	Agilent_custom_oligo_CGH_array
chr1	211071638	211077059	McCarroll_et_al._(2008)	Affymetrix_SNP_6.0_Array
chr1	211072687	211076120	de_Smith_et_al._(2007)	Agilent_185k_CGH_Arrays/Agilent_Custom_CGH_Arrays
chr1	216247751	216282164	Kidd_et_al._(2008)	Paired_End_Mapping
chr1	216247751	216282164	Tuzun_et_al._(2005)	Paired_End_Mapping
chr1	216248152	216255682	McKernan_et_al._(2009)	ABI_SOLiD_Sequencing
chr1	216248326	216257063	Korbel_et_al._(2007)	Paired_End_Mapping
chr1	216248854	216255482	Ahn_et_al._(2009)	Illumina_DNA_sequencing
chr1	221681361	221698668	Wang_et_al._(2007)	Illumina_HumanHap550_BeadChip
chr1	221693527	221708769	Conrad_et_al._(2009)	Agilent_custom_oligo_CGH_array
chr1	221694997	221711029	Redon_et_al._(2006)	Affymetrix_500K_EA_SNP_Mapping_Array
chr1	229691383	229982619	Redon_et_al._(2006)	BAC_Array_CGH
chr1	229718014	229879757	Shaikh_et_al._(2009)	Illumina_HumanHap550_V1_BeadChip_
chr1	229778112	229875338	Shaikh_et_al._(2009)	Illumina_HumanHap550_V1_BeadChip_
chr1	229779593	229880456	Perry_et_al._(2008)	Agilent_Custom_CGH_Arrays
chr1	229793717	229894664	Redon_et_al._(2006)	Affymetrix_500K_EA_SNP_Mapping_Array
chr1	234614948	234618304	McKernan_et_al._(2009)	ABI_SOLiD_Sequencing
chr1	234615497	234618190	Ahn_et_al._(2009)	Illumina_DNA_sequencing
chr1	234615682	234618090	Wang_et_al._(2008)	Illumina_DNA_sequencing
chr1	234615709	234617952	Wheeler_et_al._(2008)	Sequencing
chr1	234615724	234617963	Bentley_et_al._(2008)	Illumina_DNA_sequencing
chr1	234615726	234617969	Levy_et_al._(2007)	Sequencing
chr1	234615726	234617969	Wheeler_et_al._(2008)	Sequencing
chr1	234650974	234653136	Conrad_et_al._(2009)	Agilent_custom_oligo_CGH_array
chr1	234668946	234848562	Shaikh_et_al._(2009)	Illumina_HumanHap550_V1_BeadChip_
chr1	234668946	234854412	Shaikh_et_al._(2009)	Illumina_HumanHap550_V1_BeadChip_
chr1	234670834	234848562	Itsara_et_al._(2009)	Illumina_HumanHap300	_Illumina_HumanHap240S	_Illumina_HumanHap650Y	_Illumina_HumanHap550_BeadChips
chr1	234728137	234728137	Levy_et_al._(2007)	Sequencing
chr1	234768471	234769616	Conrad_et_al._(2009)	NimbleGen_custom_42M_oligo_array_CGH
chr1	234768471	234770388	Conrad_et_al._(2009)	NimbleGen_custom_42M_oligo_array_CGH
chr1	234933459	234968987	Redon_et_al._(2006)	Affymetrix_500K_EA_SNP_Mapping_Array
chr1	234942894	234944946	Perry_et_al._(2008)	Agilent_Custom_CGH_Arrays
chr1	234943578	234944997	Conrad_et_al._(2009)	NimbleGen_custom_42M_oligo_array_CGH
chr1	234943600	234944946	Perry_et_al._(2008)	Agilent_Custom_CGH_Arrays
chr1	236008417	236834725	Redon_et_al._(2006)	BAC_Array_CGH
chr1	236067692	236795121	Redon_et_al._(2006)	Affymetrix_500K_EA_SNP_Mapping_Array
chr1	236079393	236792582	Pinto_et_al._(2007)	Affymetrix_500K_SNP_Mapping_Array
chr1	236757562	236767971	Korbel_et_al._(2007)	Paired_End_Mapping
chr1	236769991	236771595	Mills_et_al._(2006)	Sequence_trace_read_mapping
chr1	236817115	236819235	Hinds_et_al._(2005)	Oligo_arrays
chr1	236817476	236818661	Conrad_et_al._(2009)	Agilent_custom_oligo_CGH_array
chr1	239974601	239975747	McKernan_et_al._(2009)	ABI_SOLiD_Sequencing
chr1	240091721	240399582	Pinto_et_al._(2007)	Affymetrix_500K_SNP_Mapping_Array
chr1	241102555	241254153	Matsuzaki_et_al._(2009)	Custom_Affymetrix_oligonucleotide_arrays
chr1	241102555	241342439	Matsuzaki_et_al._(2009)	Custom_Affymetrix_oligonucleotide_arrays
chr1	241103290	241347508	Redon_et_al._(2006)	Affymetrix_500K_EA_SNP_Mapping_Array
chr1	241108316	241252979	Perry_et_al._(2008)	Agilent_Custom_CGH_Arrays
chr1	241108566	241534705	de_Smith_et_al._(2007)	Agilent_185k_CGH_Arrays/Agilent_Custom_CGH_Arrays
chr1	241108917	241247459	Conrad_et_al._(2009)	NimbleGen_custom_42M_oligo_array_CGH
chr1	241125523	241131051	Conrad_et_al._(2005)	Mendelian_inconsistencies
chr1	241125523	241131051	McCarroll_et_al._(2005)	Mendelian_inconsistencies
chr1	241128682	241130779	Conrad_et_al._(2005)	Mendelian_inconsistencies
chr1	241156153	241214953	Matsuzaki_et_al._(2009)	Custom_Affymetrix_oligonucleotide_arrays
chr1	241170779	241254153	Matsuzaki_et_al._(2009)	Custom_Affymetrix_oligonucleotide_arrays
chr1	241185553	241249253	Matsuzaki_et_al._(2009)	Custom_Affymetrix_oligonucleotide_arrays
chr1	241186957	241219578	Conrad_et_al._(2009)	NimbleGen_custom_42M_oligo_array_CGH
chr1	241186979	241196978	Conrad_et_al._(2009)	NimbleGen_custom_42M_oligo_array_CGH
chr1	241186979	241256586	Conrad_et_al._(2009)	NimbleGen_custom_42M_oligo_array_CGH
chr1	241190453	241234553	Matsuzaki_et_al._(2009)	Custom_Affymetrix_oligonucleotide_arrays
chr1	241204890	241252604	Conrad_et_al._(2009)	NimbleGen_custom_42M_oligo_array_CGH
chr1	241226487	241239919	Conrad_et_al._(2009)	NimbleGen_custom_42M_oligo_array_CGH
chr1	241228887	241325042	Cooper_et_al._(2008)	Illumina_Human_1M_BeadChip
chr1	241239417	241342439	Matsuzaki_et_al._(2009)	Custom_Affymetrix_oligonucleotide_arrays
chr1	241241880	241331740	Conrad_et_al._(2009)	NimbleGen_custom_42M_oligo_array_CGH
chr1	241283974	241285609	Conrad_et_al._(2009)	NimbleGen_custom_42M_oligo_array_CGH
chr1	243642870	244003129	Kidd_et_al._(2008)	Paired_End_Mapping
chr1	243700890	243714349	Itsara_et_al._(2009)	Illumina_HumanHap300	_Illumina_HumanHap240S	_Illumina_HumanHap650Y	_Illumina_HumanHap550_BeadChips
chr1	243703417	243714597	Conrad_et_al._(2009)	Agilent_custom_oligo_CGH_array
chr1	243703662	243712904	Shaikh_et_al._(2009)	Illumina_HumanHap550_V1_BeadChip_
chr1	243703662	243713552	Shaikh_et_al._(2009)	Illumina_HumanHap550_V1_BeadChip_
chr1	243703662	243714349	Shaikh_et_al._(2009)	Illumina_HumanHap550_V1_BeadChip_
chr1	243703662	243714349	Wang_et_al._(2007)	Illumina_HumanHap550_BeadChip
chr1	243703665	243713527	McCarroll_et_al._(2008)	Affymetrix_SNP_6.0_Array
chr1	243707190	243712904	Shaikh_et_al._(2009)	Illumina_HumanHap550_V1_BeadChip_
chr1	243707190	243714349	Shaikh_et_al._(2009)	Illumina_HumanHap550_V1_BeadChip_
chr1	246127582	247134313	Pinto_et_al._(2007)	Affymetrix_500K_SNP_Mapping_Array
chr1	246309151	246884005	Pinto_et_al._(2007)	Affymetrix_500K_SNP_Mapping_Array
chr1	246566732	246931997	Redon_et_al._(2006)	BAC_Array_CGH
chr1	246589303	247124862	Pinto_et_al._(2007)	Affymetrix_500K_SNP_Mapping_Array
chr1	246662304	246884005	Redon_et_al._(2006)	Affymetrix_500K_EA_SNP_Mapping_Array
chr1	246693541	246897164	Kidd_et_al._(2008)	Paired_End_Mapping
chr1	246711567	246857031	Sebat_et_al._(2004)	ROMA
chr1	246713051	246795030	Ahn_et_al._(2009)	Illumina_DNA_sequencing
chr1	246754133	246932000	Iafrate_et_al._(2004)	BAC_Array_CGH
chr1	246760996	246767346	Mills_et_al._(2006)	Sequence_trace_read_mapping
chr1	246764341	246767378	Conrad_et_al._(2009)	Agilent_custom_oligo_CGH_array
chr1	246765007	246767676	Matsuzaki_et_al._(2009)	Custom_Affymetrix_oligonucleotide_arrays
chr1	246765007	246769348	Matsuzaki_et_al._(2009)	Custom_Affymetrix_oligonucleotide_arrays
chr1	246768571	246944046	Locke_et_al._(2006)	BAC_Array_CGH
chr1	246769816	246861928	Matsuzaki_et_al._(2009)	Custom_Affymetrix_oligonucleotide_arrays
chr1	246773790	246776260	Matsuzaki_et_al._(2009)	Custom_Affymetrix_oligonucleotide_arrays
chr1	246794522	246875051	Wheeler_et_al._(2008)	Agilent_244k_CGH_Arrays
chr1	246794551	246863305	de_Smith_et_al._(2007)	Agilent_185k_CGH_Arrays/Agilent_Custom_CGH_Arrays
chr1	246795729	246862141	Conrad_et_al._(2009)	Agilent_custom_oligo_CGH_array
chr1	246798678	246861928	Matsuzaki_et_al._(2009)	Custom_Affymetrix_oligonucleotide_arrays
chr1	246804638	246862141	Conrad_et_al._(2009)	Agilent_custom_oligo_CGH_array
chr1	246804697	246862187	Perry_et_al._(2008)	Agilent_Custom_CGH_Arrays
chr1	246815817	246863836	McCarroll_et_al._(2008)	Affymetrix_SNP_6.0_Array
chr1	246816553	246861928	Matsuzaki_et_al._(2009)	Custom_Affymetrix_oligonucleotide_arrays
chr1	246817928	246861928	Matsuzaki_et_al._(2009)	Custom_Affymetrix_oligonucleotide_arrays
chr1	246819303	246831678	Matsuzaki_et_al._(2009)	Custom_Affymetrix_oligonucleotide_arrays
chr1	246819303	246842678	Matsuzaki_et_al._(2009)	Custom_Affymetrix_oligonucleotide_arrays
chr1	246819303	246844053	Matsuzaki_et_al._(2009)	Custom_Affymetrix_oligonucleotide_arrays
chr1	246851482	246860246	Conrad_et_al._(2005)	Mendelian_inconsistencies
chr1	246856102	246857052	Young_et_al._(2008)	MLPA
chr1	246865780	246867936	Matsuzaki_et_al._(2009)	Custom_Affymetrix_oligonucleotide_arrays
chr1	246865780	246867936	Matsuzaki_et_al._(2009)	Custom_Affymetrix_oligonucleotide_arrays
chr1	246865937	246869166	Perry_et_al._(2008)	Agilent_Custom_CGH_Arrays
chr1	246874936	246877958	Perry_et_al._(2008)	Agilent_Custom_CGH_Arrays
chr10	50001	214405	Redon_et_al._(2006)	BAC_Array_CGH
chr10	50073	125923	Conrad_et_al._(2009)	NimbleGen_custom_42M_oligo_array_CGH
chr10	84352	123437	Perry_et_al._(2008)	Agilent_Custom_CGH_Arrays
chr10	123411	133840	de_Smith_et_al._(2007)	Agilent_185k_CGH_Arrays/Agilent_Custom_CGH_Arrays
chr10	123551	133255	McCarroll_et_al._(2008)	Affymetrix_SNP_6.0_Array
chr10	4974326	5019031	Kidd_et_al._(2008)	Paired_End_Mapping
chr10	5001568	5030592	Ahn_et_al._(2009)	Illumina_DNA_sequencing
chr10	5191523	5192599	McKernan_et_al._(2009)	ABI_SOLiD_Sequencing
chr10	5192052	5314829	Wang_et_al._(2008)	Illumina_DNA_sequencing
chr10	5201310	5201310	Levy_et_al._(2007)	Sequencing
chr10	5239890	5240922	Conrad_et_al._(2009)	Agilent_custom_oligo_CGH_array
chr10	5250689	5292665	Kidd_et_al._(2008)	Paired_End_Mapping
chr10	5275140	5283646	Korbel_et_al._(2007)	Paired_End_Mapping
chr10	5275597	5387191	Itsara_et_al._(2009)	Illumina_HumanHap300	_Illumina_HumanHap240S	_Illumina_HumanHap650Y	_Illumina_HumanHap550_BeadChips
chr10	5276350	5283732	McKernan_et_al._(2009)	ABI_SOLiD_Sequencing
chr10	5277320	5283346	Bentley_et_al._(2008)	Illumina_DNA_sequencing
chr10	6690997	6705355	Redon_et_al._(2006)	Affymetrix_500K_EA_SNP_Mapping_Array
chr10	6693820	6704202	Kim_et_al._(2009)	Aglient_24M_aCGH
chr10	6694438	6704207	Conrad_et_al._(2009)	Agilent_custom_oligo_CGH_array
chr10	6694791	6702141	Shaikh_et_al._(2009)	Illumina_HumanHap550_V1_BeadChip_
chr10	6694791	6702141	Wang_et_al._(2007)	Illumina_HumanHap550_BeadChip
chr10	6695312	6702141	Conrad_et_al._(2005)	Mendelian_inconsistencies
chr10	6695312	6702141	McCarroll_et_al._(2005)	Mendelian_inconsistencies
chr10	6695585	6704634	Perry_et_al._(2008)	Agilent_Custom_CGH_Arrays
chr10	6697781	6704159	McCarroll_et_al._(2008)	Affymetrix_SNP_6.0_Array
chr10	8876749	8902131	Matsuzaki_et_al._(2009)	Custom_Affymetrix_oligonucleotide_arrays
chr10	8876749	8902131	Matsuzaki_et_al._(2009)	Custom_Affymetrix_oligonucleotide_arrays
chr10	8884519	8895915	Matsuzaki_et_al._(2009)	Custom_Affymetrix_oligonucleotide_arrays
chr10	8885037	8902131	Matsuzaki_et_al._(2009)	Custom_Affymetrix_oligonucleotide_arrays
chr10	8885555	8889699	Matsuzaki_et_al._(2009)	Custom_Affymetrix_oligonucleotide_arrays
chr10	8887771	8894344	Shaikh_et_al._(2009)	Illumina_HumanHap550_V1_BeadChip_
chr10	8888663	8902131	Matsuzaki_et_al._(2009)	Custom_Affymetrix_oligonucleotide_arrays
chr10	13089087	13104413	Redon_et_al._(2006)	Affymetrix_500K_EA_SNP_Mapping_Array
chr10	13089891	13100416	Shaikh_et_al._(2009)	Illumina_HumanHap550_V1_BeadChip_
chr10	13094485	13100416	Wang_et_al._(2007)	Illumina_HumanHap550_BeadChip
chr10	13096556	13098846	McCarroll_et_al._(2008)	Affymetrix_SNP_6.0_Array
chr10	13096562	13100613	Conrad_et_al._(2009)	Agilent_custom_oligo_CGH_array
chr10	13096593	13100416	Shaikh_et_al._(2009)	Illumina_HumanHap550_V1_BeadChip_
chr10	13096593	13100416	Wang_et_al._(2007)	Illumina_HumanHap550_BeadChip
chr10	13098190	13100598	Perry_et_al._(2008)	Agilent_Custom_CGH_Arrays
chr10	20726725	20938614	Redon_et_al._(2006)	BAC_Array_CGH
chr10	20726725	20938614	Redon_et_al._(2006)	BAC_Array_CGH
chr10	20739152	20949210	Redon_et_al._(2006)	Affymetrix_500K_EA_SNP_Mapping_Array
chr10	20739152	20949210	Redon_et_al._(2006)	Affymetrix_500K_EA_SNP_Mapping_Array
chr10	20786200	20949210	Pinto_et_al._(2007)	Affymetrix_500K_SNP_Mapping_Array
chr10	20786200	20949210	Pinto_et_al._(2007)	Affymetrix_500K_SNP_Mapping_Array
chr10	20823719	20854589	Shaikh_et_al._(2009)	Illumina_HumanHap550_V1_BeadChip_
chr10	20830090	20854589	Shaikh_et_al._(2009)	Illumina_HumanHap550_V1_BeadChip_
chr10	20830090	20862612	Itsara_et_al._(2009)	Illumina_HumanHap300	_Illumina_HumanHap240S	_Illumina_HumanHap650Y	_Illumina_HumanHap550_BeadChips
chr10	20872418	20905163	Itsara_et_al._(2009)	Illumina_HumanHap300	_Illumina_HumanHap240S	_Illumina_HumanHap650Y	_Illumina_HumanHap550_BeadChips
chr10	20882037	20894603	Shaikh_et_al._(2009)	Illumina_HumanHap550_V1_BeadChip_
chr10	20890118	20893540	McCarroll_et_al._(2008)	Affymetrix_SNP_6.0_Array
chr10	20890579	20897455	Conrad_et_al._(2009)	Agilent_custom_oligo_CGH_array
chr10	20890630	20892021	Shaikh_et_al._(2009)	Illumina_HumanHap550_V1_BeadChip_
chr10	20890630	20894086	Shaikh_et_al._(2009)	Illumina_HumanHap550_V1_BeadChip_
chr10	20890630	20894574	Shaikh_et_al._(2009)	Illumina_HumanHap550_V1_BeadChip_
chr10	20890630	20894574	Shaikh_et_al._(2009)	Illumina_HumanHap550_V1_BeadChip_
chr10	20890630	20894603	Itsara_et_al._(2009)	Illumina_HumanHap300	_Illumina_HumanHap240S	_Illumina_HumanHap650Y	_Illumina_HumanHap550_BeadChips
chr10	20890630	20894603	Shaikh_et_al._(2009)	Illumina_HumanHap550_V1_BeadChip_
chr10	20890630	20894603	Shaikh_et_al._(2009)	Illumina_HumanHap550_V1_BeadChip_
chr10	20890630	20894603	Wang_et_al._(2007)	Illumina_HumanHap550_BeadChip
chr10	20890630	20894603	Wang_et_al._(2007)	Illumina_HumanHap550_BeadChip
chr10	20890667	20897311	Matsuzaki_et_al._(2009)	Custom_Affymetrix_oligonucleotide_arrays
chr10	20890924	20894590	de_Smith_et_al._(2007)	Agilent_185k_CGH_Arrays/Agilent_Custom_CGH_Arrays
chr10	20890946	20897367	Perry_et_al._(2008)	Agilent_Custom_CGH_Arrays
chr10	20891019	20894603	Shaikh_et_al._(2009)	Illumina_HumanHap550_V1_BeadChip_
chr10	20891019	20894603	Shaikh_et_al._(2009)	Illumina_HumanHap550_V1_BeadChip_
chr10	20891214	20895478	Conrad_et_al._(2005)	Mendelian_inconsistencies
chr10	20891214	20895478	McCarroll_et_al._(2005)	Mendelian_inconsistencies
chr10	20892798	20895015	Conrad_et_al._(2005)	Mendelian_inconsistencies
chr10	20892798	20895015	Conrad_et_al._(2005)	Mendelian_inconsistencies
chr10	24409794	24413848	Mills_et_al._(2006)	Sequence_trace_read_mapping
chr10	24417680	24419045	McCarroll_et_al._(2008)	Affymetrix_SNP_6.0_Array
chr10	24419010	24421899	Matsuzaki_et_al._(2009)	Custom_Affymetrix_oligonucleotide_arrays
chr10	27200938	27269999	Redon_et_al._(2006)	Affymetrix_500K_EA_SNP_Mapping_Array
chr10	27264678	27269584	Conrad_et_al._(2009)	Agilent_custom_oligo_CGH_array
chr10	27265653	27268445	Pinto_et_al._(2007)	Affymetrix_500K_SNP_Mapping_Array
chr10	27265653	27281786	Pinto_et_al._(2007)	Affymetrix_500K_SNP_Mapping_Array
chr10	27265911	27268479	McCarroll_et_al._(2008)	Affymetrix_SNP_6.0_Array
chr10	27613444	27774726	Zogopoulos_et_al._(2007)	Affymetrix_500K_and_100K_SNP_Mapping_Arrays
chr10	27618481	27712218	Perry_et_al._(2008)	Agilent_Custom_CGH_Arrays
chr10	27640386	27746607	Zogopoulos_et_al._(2007)	Affymetrix_500K_and_100K_SNP_Mapping_Arrays
chr10	27642965	27746607	Pinto_et_al._(2007)	Affymetrix_500K_SNP_Mapping_Array
chr10	27645771	27645771	Levy_et_al._(2007)	Sequencing
chr10	27645775	27645775	Levy_et_al._(2007)	Sequencing
chr10	27645804	27645804	Levy_et_al._(2007)	Sequencing
chr10	27651877	27659379	Matsuzaki_et_al._(2009)	Custom_Affymetrix_oligonucleotide_arrays
chr10	27651877	27676481	Matsuzaki_et_al._(2009)	Custom_Affymetrix_oligonucleotide_arrays
chr10	27652366	27753531	Itsara_et_al._(2009)	Illumina_HumanHap300	_Illumina_HumanHap240S	_Illumina_HumanHap650Y	_Illumina_HumanHap550_BeadChips
chr10	27653188	27659630	Conrad_et_al._(2009)	Agilent_custom_oligo_CGH_array
chr10	27656549	27745861	Jakobsson_et_al._(2008)	Illumina_HumanHap550_BeadChip
chr10	27656549	27745861	Shaikh_et_al._(2009)	Illumina_HumanHap550_V1_BeadChip_
chr10	27657795	27745861	Shaikh_et_al._(2009)	Illumina_HumanHap550_V1_BeadChip_
chr10	27660968	27663403	Matsuzaki_et_al._(2009)	Custom_Affymetrix_oligonucleotide_arrays
chr10	27660968	27673463	Matsuzaki_et_al._(2009)	Custom_Affymetrix_oligonucleotide_arrays
chr10	27662539	27694593	Kidd_et_al._(2008)	Paired_End_Mapping
chr10	27664701	27670427	Conrad_et_al._(2009)	Agilent_custom_oligo_CGH_array
chr10	27677860	27682556	Korbel_et_al._(2007)	Paired_End_Mapping
chr10	27678193	27682182	Wang_et_al._(2008)	Illumina_DNA_sequencing
chr10	27678327	27682267	Conrad_et_al._(2009)	Agilent_custom_oligo_CGH_array
chr10	27678343	27680711	Matsuzaki_et_al._(2009)	Custom_Affymetrix_oligonucleotide_arrays
chr10	27678343	27681969	Matsuzaki_et_al._(2009)	Custom_Affymetrix_oligonucleotide_arrays
chr10	27680785	27681969	Matsuzaki_et_al._(2009)	Custom_Affymetrix_oligonucleotide_arrays
chr10	27688075	27745861	Itsara_et_al._(2009)	Illumina_HumanHap300	_Illumina_HumanHap240S	_Illumina_HumanHap650Y	_Illumina_HumanHap550_BeadChips
chr10	27709485	27814507	Pinto_et_al._(2007)	Affymetrix_500K_SNP_Mapping_Array
chr10	31265322	31293711	Kidd_et_al._(2008)	Paired_End_Mapping
chr10	31285205	31291846	Kim_et_al._(2009)	Aglient_24M_aCGH
chr10	31286703	31291731	Conrad_et_al._(2009)	Agilent_custom_oligo_CGH_array
chr10	38585904	38711295	de_Smith_et_al._(2007)	Agilent_185k_CGH_Arrays/Agilent_Custom_CGH_Arrays
chr10	38717029	39018686	Redon_et_al._(2006)	Affymetrix_500K_EA_SNP_Mapping_Array
chr10	38733715	38812330	Conrad_et_al._(2009)	NimbleGen_custom_42M_oligo_array_CGH
chr10	38777765	38780420	Conrad_et_al._(2009)	NimbleGen_custom_42M_oligo_array_CGH
chr10	38812528	38858628	Conrad_et_al._(2009)	NimbleGen_custom_42M_oligo_array_CGH
chr10	38814502	38816509	Ahn_et_al._(2009)	Illumina_DNA_sequencing
chr10	38814832	38922575	Matsuzaki_et_al._(2009)	Custom_Affymetrix_oligonucleotide_arrays
chr10	38814832	38922575	Matsuzaki_et_al._(2009)	Custom_Affymetrix_oligonucleotide_arrays
chr10	38908842	39194941	Redon_et_al._(2006)	BAC_Array_CGH
chr10	38908873	38915376	Conrad_et_al._(2009)	NimbleGen_custom_42M_oligo_array_CGH
chr10	38908873	38918005	Conrad_et_al._(2009)	NimbleGen_custom_42M_oligo_array_CGH
chr10	38908873	38929040	Conrad_et_al._(2009)	NimbleGen_custom_42M_oligo_array_CGH
chr10	38909113	38914210	McKernan_et_al._(2009)	ABI_SOLiD_Sequencing
chr10	38918559	38927581	Ahn_et_al._(2009)	Illumina_DNA_sequencing
chr10	38927227	38927227	Levy_et_al._(2007)	Sequencing
chr10	38928781	41696636	Korbel_et_al._(2007)	Paired_End_Mapping
chr10	38928865	39116929	Conrad_et_al._(2009)	NimbleGen_custom_42M_oligo_array_CGH
chr10	38934560	38945092	Conrad_et_al._(2009)	NimbleGen_custom_42M_oligo_array_CGH
chr10	38965024	38968633	Perry_et_al._(2008)	Agilent_Custom_CGH_Arrays
chr10	38971427	39018645	Perry_et_al._(2008)	Agilent_Custom_CGH_Arrays
chr10	38975626	39012541	Wong_et_al._(2007)	BAC_Array_CGH
chr10	38998787	39116217	Wong_et_al._(2007)	BAC_Array_CGH
chr10	38998787	39116217	Wong_et_al._(2007)	BAC_Array_CGH
chr10	39018833	39076095	Perry_et_al._(2008)	Agilent_Custom_CGH_Arrays
chr10	39019555	39028219	Perry_et_al._(2008)	Agilent_Custom_CGH_Arrays
chr10	39046094	39089192	Conrad_et_al._(2009)	NimbleGen_custom_42M_oligo_array_CGH
chr10	39058197	39102696	Wong_et_al._(2007)	BAC_Array_CGH
chr10	39064677	39066686	Perry_et_al._(2008)	Agilent_Custom_CGH_Arrays
chr10	39089646	39102554	Perry_et_al._(2008)	Agilent_Custom_CGH_Arrays
chr10	39115828	39157617	Conrad_et_al._(2009)	NimbleGen_custom_42M_oligo_array_CGH
chr10	41753546	42249122	Redon_et_al._(2006)	Affymetrix_500K_EA_SNP_Mapping_Array
chr10	41934595	42161697	Cooper_et_al._(2008)	Illumina_Human_1M_BeadChip
chr10	41981839	41987106	Conrad_et_al._(2009)	NimbleGen_custom_42M_oligo_array_CGH
chr10	41982293	41987386	Ahn_et_al._(2009)	Illumina_DNA_sequencing
chr10	41983805	41986089	Conrad_et_al._(2009)	NimbleGen_custom_42M_oligo_array_CGH
chr10	41993659	42045246	Kidd_et_al._(2008)	Paired_End_Mapping
chr10	42004899	42199692	Redon_et_al._(2006)	BAC_Array_CGH
chr10	42007473	42063372	Kidd_et_al._(2008)	Paired_End_Mapping
chr10	42012485	42044819	Kidd_et_al._(2008)	Paired_End_Mapping
chr10	42018520	42031638	Perry_et_al._(2008)	Agilent_Custom_CGH_Arrays
chr10	42030550	42057702	Conrad_et_al._(2009)	NimbleGen_custom_42M_oligo_array_CGH
chr10	42062994	42095037	Perry_et_al._(2008)	Agilent_Custom_CGH_Arrays
chr10	42099484	42101983	Matsuzaki_et_al._(2009)	Custom_Affymetrix_oligonucleotide_arrays
chr10	42099484	42101983	Matsuzaki_et_al._(2009)	Custom_Affymetrix_oligonucleotide_arrays
chr10	42110672	42137188	Conrad_et_al._(2009)	NimbleGen_custom_42M_oligo_array_CGH
chr10	42111290	42129435	Ahn_et_al._(2009)	Illumina_DNA_sequencing
chr10	42114131	42267633	Itsara_et_al._(2009)	Illumina_HumanHap300	_Illumina_HumanHap240S	_Illumina_HumanHap650Y	_Illumina_HumanHap550_BeadChips
chr10	42172467	42326672	Sharp_et_al._(2005)	BAC_Array_CGH
chr10	42178160	42273587	Cooper_et_al._(2008)	Illumina_Human_1M_BeadChip
chr10	42180048	42245493	Itsara_et_al._(2009)	Illumina_HumanHap300	_Illumina_HumanHap240S	_Illumina_HumanHap650Y	_Illumina_HumanHap550_BeadChips
chr10	42285137	42830197	Redon_et_al._(2006)	BAC_Array_CGH
chr10	42424074	42673001	Redon_et_al._(2006)	Affymetrix_500K_EA_SNP_Mapping_Array
chr10	42436200	42649776	Pinto_et_al._(2007)	Affymetrix_500K_SNP_Mapping_Array
chr10	42503195	42505674	Matsuzaki_et_al._(2009)	Custom_Affymetrix_oligonucleotide_arrays
chr10	42503195	42506478	Matsuzaki_et_al._(2009)	Custom_Affymetrix_oligonucleotide_arrays
chr10	42503824	42506478	de_Smith_et_al._(2007)	Agilent_185k_CGH_Arrays/Agilent_Custom_CGH_Arrays
chr10	42555924	42576703	Perry_et_al._(2008)	Agilent_Custom_CGH_Arrays
chr10	42559647	42564837	Matsuzaki_et_al._(2009)	Custom_Affymetrix_oligonucleotide_arrays
chr10	42559647	42564837	Matsuzaki_et_al._(2009)	Custom_Affymetrix_oligonucleotide_arrays
chr10	44364167	44577690	Simon-Sanchez_et_al._(2007)	Illumina_HumanHap300_BeadChip
chr10	44513593	44698295	Zogopoulos_et_al._(2007)	Affymetrix_500K_and_100K_SNP_Mapping_Arrays
chr10	44515191	44676600	Pinto_et_al._(2007)	Affymetrix_500K_SNP_Mapping_Array
chr10	44523027	44689150	Itsara_et_al._(2009)	Illumina_HumanHap300	_Illumina_HumanHap240S	_Illumina_HumanHap650Y	_Illumina_HumanHap550_BeadChips
chr10	44530696	44626389	Jakobsson_et_al._(2008)	Illumina_HumanHap550_BeadChip
chr10	44530696	44679489	Jakobsson_et_al._(2008)	Illumina_HumanHap550_BeadChip
chr10	44530696	44679489	Shaikh_et_al._(2009)	Illumina_HumanHap550_V1_BeadChip_
chr10	44567720	44679788	de_Smith_et_al._(2007)	Agilent_185k_CGH_Arrays/Agilent_Custom_CGH_Arrays
chr10	45341719	48101925	Redon_et_al._(2006)	BAC_Array_CGH
chr10	45364098	48037264	Redon_et_al._(2006)	Affymetrix_500K_EA_SNP_Mapping_Array
chr10	45365767	47063957	Pinto_et_al._(2007)	Affymetrix_500K_SNP_Mapping_Array
chr10	45408067	47212082	Zogopoulos_et_al._(2007)	Affymetrix_500K_and_100K_SNP_Mapping_Arrays
chr10	45429539	47120496	Shaikh_et_al._(2009)	Illumina_HumanHap550_V1_BeadChip_
chr10	45468332	47173619	Shaikh_et_al._(2009)	Illumina_HumanHap550_V1_BeadChip_
chr10	45468332	47932297	Shaikh_et_al._(2009)	Illumina_HumanHap550_V1_BeadChip_
chr10	45489599	45520858	Kim_et_al._(2009)	Aglient_24M_aCGH
chr10	45489854	47932297	Shaikh_et_al._(2009)	Illumina_HumanHap550_V1_BeadChip_
chr10	45490557	45522146	Perry_et_al._(2008)	Agilent_Custom_CGH_Arrays
chr10	45494305	45524752	Matsuzaki_et_al._(2009)	Custom_Affymetrix_oligonucleotide_arrays
chr10	45494305	45526927	Matsuzaki_et_al._(2009)	Custom_Affymetrix_oligonucleotide_arrays
chr10	45494305	45600877	Matsuzaki_et_al._(2009)	Custom_Affymetrix_oligonucleotide_arrays
chr10	45520815	47839327	Kim_et_al._(2009)	Aglient_24M_aCGH
chr10	45525725	45554746	de_Smith_et_al._(2007)	Agilent_185k_CGH_Arrays/Agilent_Custom_CGH_Arrays
chr10	45530757	46557002	Pinto_et_al._(2007)	Affymetrix_500K_SNP_Mapping_Array
chr10	45536421	47173619	Shaikh_et_al._(2009)	Illumina_HumanHap550_V1_BeadChip_
chr10	45536421	47212100	Pinto_et_al._(2007)	Affymetrix_500K_SNP_Mapping_Array
chr10	45552535	45588729	Kidd_et_al._(2008)	Paired_End_Mapping
chr10	45554746	47944396	de_Smith_et_al._(2007)	Agilent_185k_CGH_Arrays/Agilent_Custom_CGH_Arrays
chr10	45581457	45624076	Conrad_et_al._(2009)	Agilent_custom_oligo_CGH_array
chr10	45581457	45635526	Conrad_et_al._(2009)	Agilent_custom_oligo_CGH_array
chr10	45583344	45600877	Matsuzaki_et_al._(2009)	Custom_Affymetrix_oligonucleotide_arrays
chr10	45603199	45623564	Matsuzaki_et_al._(2009)	Custom_Affymetrix_oligonucleotide_arrays
chr10	45603199	45631703	Matsuzaki_et_al._(2009)	Custom_Affymetrix_oligonucleotide_arrays
chr10	45622760	45635526	Conrad_et_al._(2009)	Agilent_custom_oligo_CGH_array
chr10	45624125	45627051	Matsuzaki_et_al._(2009)	Custom_Affymetrix_oligonucleotide_arrays
chr10	45629059	45669067	Perry_et_al._(2008)	Agilent_Custom_CGH_Arrays
chr10	45669624	45677813	Matsuzaki_et_al._(2009)	Custom_Affymetrix_oligonucleotide_arrays
chr10	45669624	45679018	Matsuzaki_et_al._(2009)	Custom_Affymetrix_oligonucleotide_arrays
chr10	45669624	45681688	Matsuzaki_et_al._(2009)	Custom_Affymetrix_oligonucleotide_arrays
chr10	45669624	45688300	Matsuzaki_et_al._(2009)	Custom_Affymetrix_oligonucleotide_arrays
chr10	45669624	45715252	Matsuzaki_et_al._(2009)	Custom_Affymetrix_oligonucleotide_arrays
chr10	45669624	45735382	Matsuzaki_et_al._(2009)	Custom_Affymetrix_oligonucleotide_arrays
chr10	45688300	45729822	Matsuzaki_et_al._(2009)	Custom_Affymetrix_oligonucleotide_arrays
chr10	45688966	45729628	Perry_et_al._(2008)	Agilent_Custom_CGH_Arrays
chr10	45709884	45716594	Matsuzaki_et_al._(2009)	Custom_Affymetrix_oligonucleotide_arrays
chr10	45711607	45717105	Perry_et_al._(2008)	Agilent_Custom_CGH_Arrays
chr10	45720620	45729822	Matsuzaki_et_al._(2009)	Custom_Affymetrix_oligonucleotide_arrays
chr10	45898323	46105631	Conrad_et_al._(2009)	Agilent_custom_oligo_CGH_array
chr10	45898323	46849147	Conrad_et_al._(2009)	Agilent_custom_oligo_CGH_array
chr10	45901999	45962017	Perry_et_al._(2008)	Agilent_Custom_CGH_Arrays
chr10	46027717	46029744	Perry_et_al._(2008)	Agilent_Custom_CGH_Arrays
chr10	46098197	48941736	Perry_et_al._(2008)	Agilent_Custom_CGH_Arrays
chr10	46098197	48941736	Perry_et_al._(2008)	Agilent_Custom_CGH_Arrays
chr10	46121208	46123420	Matsuzaki_et_al._(2009)	Custom_Affymetrix_oligonucleotide_arrays
chr10	46121208	46131988	Matsuzaki_et_al._(2009)	Custom_Affymetrix_oligonucleotide_arrays
chr10	46121208	46131988	Matsuzaki_et_al._(2009)	Custom_Affymetrix_oligonucleotide_arrays
chr10	46127588	46131988	Matsuzaki_et_al._(2009)	Custom_Affymetrix_oligonucleotide_arrays
chr10	46127800	46131988	Matsuzaki_et_al._(2009)	Custom_Affymetrix_oligonucleotide_arrays
chr10	46172281	46234532	Wong_et_al._(2007)	BAC_Array_CGH
chr10	46222166	46228145	Perry_et_al._(2008)	Agilent_Custom_CGH_Arrays
chr10	46228686	46401166	Wong_et_al._(2007)	BAC_Array_CGH
chr10	46230993	46318068	Locke_et_al._(2006)	BAC_Array_CGH
chr10	46231985	46416466	Wong_et_al._(2007)	BAC_Array_CGH
chr10	46363383	46557002	Pinto_et_al._(2007)	Affymetrix_500K_SNP_Mapping_Array
chr10	46363383	46557002	Zogopoulos_et_al._(2007)	Affymetrix_500K_and_100K_SNP_Mapping_Arrays
chr10	46363383	46557002	Zogopoulos_et_al._(2007)	Affymetrix_500K_and_100K_SNP_Mapping_Arrays
chr10	46363383	47131895	Zogopoulos_et_al._(2007)	Affymetrix_500K_and_100K_SNP_Mapping_Arrays
chr10	46363383	47212082	Zogopoulos_et_al._(2007)	Affymetrix_500K_and_100K_SNP_Mapping_Arrays
chr10	46363383	47212100	Pinto_et_al._(2007)	Affymetrix_500K_SNP_Mapping_Array
chr10	46363383	47212100	Pinto_et_al._(2007)	Affymetrix_500K_SNP_Mapping_Array
chr10	46363383	47485249	Pinto_et_al._(2007)	Affymetrix_500K_SNP_Mapping_Array
chr10	46363383	47485249	Pinto_et_al._(2007)	Affymetrix_500K_SNP_Mapping_Array
chr10	46363383	47485249	Zogopoulos_et_al._(2007)	Affymetrix_500K_and_100K_SNP_Mapping_Arrays
chr10	46363383	47938625	Zogopoulos_et_al._(2007)	Affymetrix_500K_and_100K_SNP_Mapping_Arrays
chr10	46363383	47992263	Pinto_et_al._(2007)	Affymetrix_500K_SNP_Mapping_Array
chr10	46363384	46378622	McCarroll_et_al._(2005)	Mendelian_inconsistencies
chr10	46372416	46569271	McKernan_et_al._(2009)	ABI_SOLiD_Sequencing
chr10	46397301	47102746	Sebat_et_al._(2004)	ROMA
chr10	46410733	47173619	Jakobsson_et_al._(2008)	Illumina_HumanHap550_BeadChip
chr10	46410734	47093844	Shaikh_et_al._(2009)	Illumina_HumanHap550_V1_BeadChip_
chr10	46410734	47120496	Shaikh_et_al._(2009)	Illumina_HumanHap550_V1_BeadChip_
chr10	46410734	47122505	Shaikh_et_al._(2009)	Illumina_HumanHap550_V1_BeadChip_
chr10	46410734	47122505	Shaikh_et_al._(2009)	Illumina_HumanHap550_V1_BeadChip_
chr10	46410734	47173619	Shaikh_et_al._(2009)	Illumina_HumanHap550_V1_BeadChip_
chr10	46410734	47173619	Shaikh_et_al._(2009)	Illumina_HumanHap550_V1_BeadChip_
chr10	46410734	47173619	Wang_et_al._(2007)	Illumina_HumanHap550_BeadChip
chr10	46412363	46414186	Conrad_et_al._(2005)	Mendelian_inconsistencies
chr10	46412363	46414186	McCarroll_et_al._(2005)	Mendelian_inconsistencies
chr10	46442531	46477704	Korbel_et_al._(2007)	Paired_End_Mapping
chr10	46443102	46479714	Ahn_et_al._(2009)	Illumina_DNA_sequencing
chr10	46443107	46479585	McKernan_et_al._(2009)	ABI_SOLiD_Sequencing
chr10	46445112	46480066	Korbel_et_al._(2007)	Paired_End_Mapping
chr10	46447424	46479581	Korbel_et_al._(2007)	Paired_End_Mapping
chr10	46477759	46483278	Tuzun_et_al._(2005)	Paired_End_Mapping
chr10	46487307	46562342	Iafrate_et_al._(2004)	BAC_Array_CGH
chr10	46487307	46562342	Wong_et_al._(2007)	BAC_Array_CGH
chr10	46507609	46509110	McKernan_et_al._(2009)	ABI_SOLiD_Sequencing
chr10	46512162	46542721	Gusev_et_al._(2009)	SNP_genotyping_analysis
chr10	46559053	46560891	Ahn_et_al._(2009)	Illumina_DNA_sequencing
chr10	46562221	46744982	Wong_et_al._(2007)	BAC_Array_CGH
chr10	46565954	46567430	McKernan_et_al._(2009)	ABI_SOLiD_Sequencing
chr10	46573577	46591751	Conrad_et_al._(2009)	Agilent_custom_oligo_CGH_array
chr10	46573723	46590775	Matsuzaki_et_al._(2009)	Custom_Affymetrix_oligonucleotide_arrays
chr10	46573723	46590775	Matsuzaki_et_al._(2009)	Custom_Affymetrix_oligonucleotide_arrays
chr10	46849054	47123375	Matsuzaki_et_al._(2009)	Custom_Affymetrix_oligonucleotide_arrays
chr10	46849054	47123375	Matsuzaki_et_al._(2009)	Custom_Affymetrix_oligonucleotide_arrays
chr10	46999176	47036421	Simon-Sanchez_et_al._(2007)	Illumina_HumanHap300_BeadChip
chr10	46999208	47026919	Conrad_et_al._(2009)	Agilent_custom_oligo_CGH_array
chr10	46999208	47175011	Conrad_et_al._(2009)	Agilent_custom_oligo_CGH_array
chr10	46999208	47175011	Conrad_et_al._(2009)	Agilent_custom_oligo_CGH_array
chr10	47005430	47105765	Wong_et_al._(2007)	BAC_Array_CGH
chr10	47005430	47180000	Wong_et_al._(2007)	BAC_Array_CGH
chr10	47012100	47165567	McCarroll_et_al._(2008)	Affymetrix_SNP_6.0_Array
chr10	47013327	47122505	Jakobsson_et_al._(2008)	Illumina_HumanHap550_BeadChip
chr10	47013327	47122505	Jakobsson_et_al._(2008)	Illumina_HumanHap550_BeadChip
chr10	47013327	47173619	Jakobsson_et_al._(2008)	Illumina_HumanHap550_BeadChip
chr10	47013327	47173619	Jakobsson_et_al._(2008)	Illumina_HumanHap550_BeadChip
chr10	47013328	47102486	Itsara_et_al._(2009)	Illumina_HumanHap300	_Illumina_HumanHap240S	_Illumina_HumanHap650Y	_Illumina_HumanHap550_BeadChips
chr10	47013328	47120496	Shaikh_et_al._(2009)	Illumina_HumanHap550_V1_BeadChip_
chr10	47013328	47120496	Shaikh_et_al._(2009)	Illumina_HumanHap550_V1_BeadChip_
chr10	47013328	47122505	Itsara_et_al._(2009)	Illumina_HumanHap300	_Illumina_HumanHap240S	_Illumina_HumanHap650Y	_Illumina_HumanHap550_BeadChips
chr10	47013328	47122505	Shaikh_et_al._(2009)	Illumina_HumanHap550_V1_BeadChip_
chr10	47013328	47122505	Shaikh_et_al._(2009)	Illumina_HumanHap550_V1_BeadChip_
chr10	47013328	47122505	Wang_et_al._(2007)	Illumina_HumanHap550_BeadChip
chr10	47013328	47137170	Itsara_et_al._(2009)	Illumina_HumanHap300	_Illumina_HumanHap240S	_Illumina_HumanHap650Y	_Illumina_HumanHap550_BeadChips
chr10	47013328	47167032	Shaikh_et_al._(2009)	Illumina_HumanHap550_V1_BeadChip_
chr10	47013328	47173619	Itsara_et_al._(2009)	Illumina_HumanHap300	_Illumina_HumanHap240S	_Illumina_HumanHap650Y	_Illumina_HumanHap550_BeadChips
chr10	47013328	47173619	Itsara_et_al._(2009)	Illumina_HumanHap300	_Illumina_HumanHap240S	_Illumina_HumanHap650Y	_Illumina_HumanHap550_BeadChips
chr10	47013328	47173619	Shaikh_et_al._(2009)	Illumina_HumanHap550_V1_BeadChip_
chr10	47013328	47173619	Wang_et_al._(2007)	Illumina_HumanHap550_BeadChip
chr10	47013328	47932297	Shaikh_et_al._(2009)	Illumina_HumanHap550_V1_BeadChip_
chr10	47014284	47166584	Locke_et_al._(2006)	BAC_Array_CGH
chr10	47014284	47166584	Sharp_et_al._(2005)	BAC_Array_CGH
chr10	47030100	47154881	Pinto_et_al._(2007)	Affymetrix_500K_SNP_Mapping_Array
chr10	47030100	47154900	Zogopoulos_et_al._(2007)	Affymetrix_500K_and_100K_SNP_Mapping_Arrays
chr10	47030100	47162951	Zogopoulos_et_al._(2007)	Affymetrix_500K_and_100K_SNP_Mapping_Arrays
chr10	47030100	47212082	Zogopoulos_et_al._(2007)	Affymetrix_500K_and_100K_SNP_Mapping_Arrays
chr10	47030100	47212100	Pinto_et_al._(2007)	Affymetrix_500K_SNP_Mapping_Array
chr10	47030100	47485249	Pinto_et_al._(2007)	Affymetrix_500K_SNP_Mapping_Array
chr10	47030100	47485249	Zogopoulos_et_al._(2007)	Affymetrix_500K_and_100K_SNP_Mapping_Arrays
chr10	47030119	47129146	Pinto_et_al._(2007)	Affymetrix_500K_SNP_Mapping_Array
chr10	47058066	47122505	Itsara_et_al._(2009)	Illumina_HumanHap300	_Illumina_HumanHap240S	_Illumina_HumanHap650Y	_Illumina_HumanHap550_BeadChips
chr10	47065283	47120496	Itsara_et_al._(2009)	Illumina_HumanHap300	_Illumina_HumanHap240S	_Illumina_HumanHap650Y	_Illumina_HumanHap550_BeadChips
chr10	47065283	47173619	Itsara_et_al._(2009)	Illumina_HumanHap300	_Illumina_HumanHap240S	_Illumina_HumanHap650Y	_Illumina_HumanHap550_BeadChips
chr10	47067933	47138713	Itsara_et_al._(2009)	Illumina_HumanHap300	_Illumina_HumanHap240S	_Illumina_HumanHap650Y	_Illumina_HumanHap550_BeadChips
chr10	47081132	47231326	Wong_et_al._(2007)	BAC_Array_CGH
chr10	47091520	47113343	Matsuzaki_et_al._(2009)	Custom_Affymetrix_oligonucleotide_arrays
chr10	47091520	47123375	Matsuzaki_et_al._(2009)	Custom_Affymetrix_oligonucleotide_arrays
chr10	47098898	47120496	Shaikh_et_al._(2009)	Illumina_HumanHap550_V1_BeadChip_
chr10	47098898	47167032	Jakobsson_et_al._(2008)	Illumina_HumanHap550_BeadChip
chr10	47098898	47173619	Shaikh_et_al._(2009)	Illumina_HumanHap550_V1_BeadChip_
chr10	47098898	47932297	Shaikh_et_al._(2009)	Illumina_HumanHap550_V1_BeadChip_
chr10	47102062	47114388	Matsuzaki_et_al._(2009)	Custom_Affymetrix_oligonucleotide_arrays
chr10	47102062	47115433	Matsuzaki_et_al._(2009)	Custom_Affymetrix_oligonucleotide_arrays
chr10	47103096	47106300	Conrad_et_al._(2005)	Mendelian_inconsistencies
chr10	47103864	47173619	Shaikh_et_al._(2009)	Illumina_HumanHap550_V1_BeadChip_
chr10	47106736	47150712	McKernan_et_al._(2009)	ABI_SOLiD_Sequencing
chr10	47107170	47141605	Ahn_et_al._(2009)	Illumina_DNA_sequencing
chr10	47107333	47113134	Matsuzaki_et_al._(2009)	Custom_Affymetrix_oligonucleotide_arrays
chr10	47112648	47114597	Matsuzaki_et_al._(2009)	Custom_Affymetrix_oligonucleotide_arrays
chr10	47112666	47113761	Matsuzaki_et_al._(2009)	Custom_Affymetrix_oligonucleotide_arrays
chr10	47113343	47114597	Matsuzaki_et_al._(2009)	Custom_Affymetrix_oligonucleotide_arrays
chr10	47113343	47115015	Matsuzaki_et_al._(2009)	Custom_Affymetrix_oligonucleotide_arrays
chr10	47113761	47116030	Matsuzaki_et_al._(2009)	Custom_Affymetrix_oligonucleotide_arrays
chr10	47118986	47121285	Matsuzaki_et_al._(2009)	Custom_Affymetrix_oligonucleotide_arrays
chr10	47129146	47173619	Itsara_et_al._(2009)	Illumina_HumanHap300	_Illumina_HumanHap240S	_Illumina_HumanHap650Y	_Illumina_HumanHap550_BeadChips
chr10	47129146	47173619	Jakobsson_et_al._(2008)	Illumina_HumanHap550_BeadChip
chr10	47129146	47173619	Shaikh_et_al._(2009)	Illumina_HumanHap550_V1_BeadChip_
chr10	47148027	47167032	McCarroll_et_al._(2005)	Mendelian_inconsistencies
chr10	47167032	47219448	Conrad_et_al._(2005)	Mendelian_inconsistencies
chr10	47180833	47206342	Matsuzaki_et_al._(2009)	Custom_Affymetrix_oligonucleotide_arrays
chr10	47180833	47207559	Matsuzaki_et_al._(2009)	Custom_Affymetrix_oligonucleotide_arrays
chr10	47180833	47237736	Matsuzaki_et_al._(2009)	Custom_Affymetrix_oligonucleotide_arrays
chr10	47180833	47237736	Matsuzaki_et_al._(2009)	Custom_Affymetrix_oligonucleotide_arrays
chr10	47214531	47237736	Matsuzaki_et_al._(2009)	Custom_Affymetrix_oligonucleotide_arrays
chr10	47216309	47262427	Conrad_et_al._(2009)	Agilent_custom_oligo_CGH_array
chr10	47412517	47575666	Conrad_et_al._(2009)	NimbleGen_custom_42M_oligo_array_CGH
chr10	47442802	47486994	Conrad_et_al._(2009)	Agilent_custom_oligo_CGH_array
chr10	47450835	47477259	Matsuzaki_et_al._(2009)	Custom_Affymetrix_oligonucleotide_arrays
chr10	47483416	47487644	Conrad_et_al._(2009)	NimbleGen_custom_42M_oligo_array_CGH
chr10	47483536	47488691	Perry_et_al._(2008)	Agilent_Custom_CGH_Arrays
chr10	47485907	47487727	Matsuzaki_et_al._(2009)	Custom_Affymetrix_oligonucleotide_arrays
chr10	47485907	47488455	Matsuzaki_et_al._(2009)	Custom_Affymetrix_oligonucleotide_arrays
chr10	47485907	47488455	Matsuzaki_et_al._(2009)	Custom_Affymetrix_oligonucleotide_arrays
chr10	47486843	47488455	Matsuzaki_et_al._(2009)	Custom_Affymetrix_oligonucleotide_arrays
chr10	47486999	47488455	Matsuzaki_et_al._(2009)	Custom_Affymetrix_oligonucleotide_arrays
chr10	47725753	47733596	Conrad_et_al._(2009)	NimbleGen_custom_42M_oligo_array_CGH
chr10	47725753	47774013	Conrad_et_al._(2009)	Agilent_custom_oligo_CGH_array
chr10	47725753	47820924	Conrad_et_al._(2009)	NimbleGen_custom_42M_oligo_array_CGH
chr10	47725753	47900156	Conrad_et_al._(2009)	Agilent_custom_oligo_CGH_array
chr10	47726007	47739807	Matsuzaki_et_al._(2009)	Custom_Affymetrix_oligonucleotide_arrays
chr10	47726007	47741532	Matsuzaki_et_al._(2009)	Custom_Affymetrix_oligonucleotide_arrays
chr10	47726007	47810532	Matsuzaki_et_al._(2009)	Custom_Affymetrix_oligonucleotide_arrays
chr10	47726007	47810532	Matsuzaki_et_al._(2009)	Custom_Affymetrix_oligonucleotide_arrays
chr10	47781015	47801907	Matsuzaki_et_al._(2009)	Custom_Affymetrix_oligonucleotide_arrays
chr10	47795721	48000264	Wong_et_al._(2007)	BAC_Array_CGH
chr10	48213402	49121538	Redon_et_al._(2006)	BAC_Array_CGH
chr10	48531904	49038693	Matsuzaki_et_al._(2009)	Custom_Affymetrix_oligonucleotide_arrays
chr10	48865543	49010893	Locke_et_al._(2006)	BAC_Array_CGH
chr10	48865577	48874119	Conrad_et_al._(2009)	NimbleGen_custom_42M_oligo_array_CGH
chr10	48865577	48936392	Conrad_et_al._(2009)	NimbleGen_custom_42M_oligo_array_CGH
chr10	48865577	49060727	Conrad_et_al._(2009)	NimbleGen_custom_42M_oligo_array_CGH
chr10	48866957	48932382	de_Smith_et_al._(2007)	Agilent_185k_CGH_Arrays/Agilent_Custom_CGH_Arrays
chr10	48889307	49019439	Wong_et_al._(2007)	BAC_Array_CGH
chr10	48914148	48932399	Conrad_et_al._(2005)	Mendelian_inconsistencies
chr10	48967280	49121538	Wong_et_al._(2007)	BAC_Array_CGH
chr10	48984432	48987181	Perry_et_al._(2008)	Agilent_Custom_CGH_Arrays
chr10	48985154	48987181	Perry_et_al._(2008)	Agilent_Custom_CGH_Arrays
chr10	49018856	49023584	Perry_et_al._(2008)	Agilent_Custom_CGH_Arrays
chr10	52870013	52891499	Kidd_et_al._(2008)	Paired_End_Mapping
chr10	52873722	52882096	Conrad_et_al._(2009)	Agilent_custom_oligo_CGH_array
chr10	54402561	56985141	Pinto_et_al._(2007)	Affymetrix_500K_SNP_Mapping_Array
chr10	54402561	56985141	Pinto_et_al._(2007)	Affymetrix_500K_SNP_Mapping_Array
chr10	54402561	56985141	Pinto_et_al._(2007)	Affymetrix_500K_SNP_Mapping_Array
chr10	54598992	54608106	Matsuzaki_et_al._(2009)	Custom_Affymetrix_oligonucleotide_arrays
chr10	54599344	54608111	Conrad_et_al._(2009)	Agilent_custom_oligo_CGH_array
chr10	54599860	54607500	Pinto_et_al._(2007)	Affymetrix_500K_SNP_Mapping_Array
chr10	54599860	54609155	McCarroll_et_al._(2008)	Affymetrix_SNP_6.0_Array
chr10	56078033	56236143	Redon_et_al._(2006)	BAC_Array_CGH
chr10	56106514	56143760	Redon_et_al._(2006)	Affymetrix_500K_EA_SNP_Mapping_Array
chr10	56115927	56139976	Kim_et_al._(2009)	Aglient_24M_aCGH
chr10	56116082	56139577	Conrad_et_al._(2009)	Agilent_custom_oligo_CGH_array
chr10	56118661	56138931	Perry_et_al._(2008)	Agilent_Custom_CGH_Arrays
chr10	56118662	56139578	de_Smith_et_al._(2007)	Agilent_185k_CGH_Arrays/Agilent_Custom_CGH_Arrays
chr10	56122955	56138443	McCarroll_et_al._(2008)	Affymetrix_SNP_6.0_Array
chr10	56132477	56137569	Shaikh_et_al._(2009)	Illumina_HumanHap550_V1_BeadChip_
chr10	56280721	56361311	Shaikh_et_al._(2009)	Illumina_HumanHap550_V1_BeadChip_
chr10	56285200	56365890	Pinto_et_al._(2007)	Affymetrix_500K_SNP_Mapping_Array
chr10	56352786	56354292	Conrad_et_al._(2009)	Agilent_custom_oligo_CGH_array
chr10	56353096	56362605	McCarroll_et_al._(2008)	Affymetrix_SNP_6.0_Array
chr10	58160636	58359959	Redon_et_al._(2006)	BAC_Array_CGH
chr10	58168066	58189264	Jakobsson_et_al._(2008)	Illumina_HumanHap550_BeadChip
chr10	58176378	58189264	Jakobsson_et_al._(2008)	Illumina_HumanHap550_BeadChip
chr10	58182411	58196817	Matsuzaki_et_al._(2009)	Custom_Affymetrix_oligonucleotide_arrays
chr10	58183067	58196919	Conrad_et_al._(2009)	Agilent_custom_oligo_CGH_array
chr10	58183658	58191008	Perry_et_al._(2008)	Agilent_Custom_CGH_Arrays
chr10	58183659	58186479	de_Smith_et_al._(2007)	Agilent_185k_CGH_Arrays/Agilent_Custom_CGH_Arrays
chr10	58185524	58188284	Shaikh_et_al._(2009)	Illumina_HumanHap550_V1_BeadChip_
chr10	58185524	58188682	Shaikh_et_al._(2009)	Illumina_HumanHap550_V1_BeadChip_
chr10	58185524	58189264	Itsara_et_al._(2009)	Illumina_HumanHap300	_Illumina_HumanHap240S	_Illumina_HumanHap650Y	_Illumina_HumanHap550_BeadChips
chr10	58185524	58189264	Shaikh_et_al._(2009)	Illumina_HumanHap550_V1_BeadChip_
chr10	58185524	58189264	Wang_et_al._(2007)	Illumina_HumanHap550_BeadChip
chr10	58186381	58196843	McCarroll_et_al._(2008)	Affymetrix_SNP_6.0_Array
chr10	58186930	58195193	Conrad_et_al._(2005)	Mendelian_inconsistencies
chr10	58186930	58195193	McCarroll_et_al._(2005)	Mendelian_inconsistencies
chr10	58188472	58195193	Conrad_et_al._(2005)	Mendelian_inconsistencies
chr10	58492250	58618213	Redon_et_al._(2006)	Affymetrix_500K_EA_SNP_Mapping_Array
chr10	58492250	58618213	Redon_et_al._(2006)	Affymetrix_500K_EA_SNP_Mapping_Array
chr10	58509173	58540509	Kidd_et_al._(2008)	Paired_End_Mapping
chr10	58514982	58521055	Perry_et_al._(2008)	Agilent_Custom_CGH_Arrays
chr10	58516063	58520455	Cooper_et_al._(2008)	Illumina_Human_1M_BeadChip
chr10	58516199	58520952	Matsuzaki_et_al._(2009)	Custom_Affymetrix_oligonucleotide_arrays
chr10	58516320	58519894	McCarroll_et_al._(2008)	Affymetrix_SNP_6.0_Array
chr10	58518139	58519206	Matsuzaki_et_al._(2009)	Custom_Affymetrix_oligonucleotide_arrays
chr10	58553178	58618213	Pinto_et_al._(2007)	Affymetrix_500K_SNP_Mapping_Array
chr10	58555652	58606559	Itsara_et_al._(2009)	Illumina_HumanHap300	_Illumina_HumanHap240S	_Illumina_HumanHap650Y	_Illumina_HumanHap550_BeadChips
chr10	58567824	58607150	Kim_et_al._(2009)	Aglient_24M_aCGH
chr10	58571616	58606922	Perry_et_al._(2008)	Agilent_Custom_CGH_Arrays
chr10	58572176	58606913	McCarroll_et_al._(2008)	Affymetrix_SNP_6.0_Array
chr10	58572176	58606915	Pinto_et_al._(2007)	Affymetrix_500K_SNP_Mapping_Array
chr10	58573307	58574494	McKernan_et_al._(2009)	ABI_SOLiD_Sequencing
chr10	58575853	58606559	Shaikh_et_al._(2009)	Illumina_HumanHap550_V1_BeadChip_
chr10	58575853	58615726	Wang_et_al._(2007)	Illumina_HumanHap550_BeadChip
chr10	58575853	58618213	Itsara_et_al._(2009)	Illumina_HumanHap300	_Illumina_HumanHap240S	_Illumina_HumanHap650Y	_Illumina_HumanHap550_BeadChips
chr10	61028388	61035111	Wang_et_al._(2007)	Illumina_HumanHap550_BeadChip
chr10	61028388	61048410	Itsara_et_al._(2009)	Illumina_HumanHap300	_Illumina_HumanHap240S	_Illumina_HumanHap650Y	_Illumina_HumanHap550_BeadChips
chr10	61031686	61035002	Kim_et_al._(2009)	Aglient_24M_aCGH
chr10	61031953	61035063	Conrad_et_al._(2009)	Agilent_custom_oligo_CGH_array
chr10	61032006	61034316	Matsuzaki_et_al._(2009)	Custom_Affymetrix_oligonucleotide_arrays
chr10	61032006	61035366	Matsuzaki_et_al._(2009)	Custom_Affymetrix_oligonucleotide_arrays
chr10	61032006	61036714	Matsuzaki_et_al._(2009)	Custom_Affymetrix_oligonucleotide_arrays
chr10	61032006	61036714	Matsuzaki_et_al._(2009)	Custom_Affymetrix_oligonucleotide_arrays
chr10	61034136	61035270	McCarroll_et_al._(2008)	Affymetrix_SNP_6.0_Array
chr10	61034988	61036562	McKernan_et_al._(2009)	ABI_SOLiD_Sequencing
chr10	66931359	66988205	de_Smith_et_al._(2007)	Agilent_185k_CGH_Arrays/Agilent_Custom_CGH_Arrays
chr10	66933255	66988866	Shaikh_et_al._(2009)	Illumina_HumanHap550_V1_BeadChip_
chr10	66966396	66996286	Matsuzaki_et_al._(2009)	Custom_Affymetrix_oligonucleotide_arrays
chr10	66971127	66999598	Kidd_et_al._(2008)	Paired_End_Mapping
chr10	66971243	66988866	Shaikh_et_al._(2009)	Illumina_HumanHap550_V1_BeadChip_
chr10	66976381	66987230	Korbel_et_al._(2007)	Paired_End_Mapping
chr10	66976631	66985176	Cooper_et_al._(2008)	Illumina_Human_1M_BeadChip
chr10	66976699	66985542	Ahn_et_al._(2009)	Illumina_DNA_sequencing
chr10	66976889	66985367	Wang_et_al._(2008)	Illumina_DNA_sequencing
chr10	66976911	66985258	Kim_et_al._(2009)	Aglient_24M_aCGH
chr10	66976955	66985336	Conrad_et_al._(2009)	Agilent_custom_oligo_CGH_array
chr10	66977908	66984894	Perry_et_al._(2008)	Agilent_Custom_CGH_Arrays
chr10	66977929	66984452	McCarroll_et_al._(2008)	Affymetrix_SNP_6.0_Array
chr10	66980424	66983368	Conrad_et_al._(2005)	Mendelian_inconsistencies
chr10	66980424	66983475	Conrad_et_al._(2005)	Mendelian_inconsistencies
chr10	66980424	66983475	McCarroll_et_al._(2005)	Mendelian_inconsistencies
chr10	66980652	66983043	Kim_et_al._(2009)	Illumina_610k_BeadChip
chr10	66980652	66983475	Kim_et_al._(2009)	Illumina_370k_BeadChip
chr10	66980652	66983475	Kim_et_al._(2009)	Illumina_370k_BeadChip
chr10	67528141	67971209	Simon-Sanchez_et_al._(2007)	Illumina_HumanHap300_BeadChip
chr10	67528141	67971209	Simon-Sanchez_et_al._(2007)	Illumina_HumanHap300_BeadChip
chr10	67605477	67756141	Pinto_et_al._(2007)	Affymetrix_500K_SNP_Mapping_Array
chr10	67741619	67759307	Jakobsson_et_al._(2008)	Illumina_HumanHap550_BeadChip
chr10	67748487	67759307	Itsara_et_al._(2009)	Illumina_HumanHap300	_Illumina_HumanHap240S	_Illumina_HumanHap650Y	_Illumina_HumanHap550_BeadChips
chr10	67748487	67785209	Itsara_et_al._(2009)	Illumina_HumanHap300	_Illumina_HumanHap240S	_Illumina_HumanHap650Y	_Illumina_HumanHap550_BeadChips
chr10	67748487	67785209	Jakobsson_et_al._(2008)	Illumina_HumanHap550_BeadChip
chr10	67748487	67785209	Shaikh_et_al._(2009)	Illumina_HumanHap550_V1_BeadChip_
chr10	67755173	67755759	Ahn_et_al._(2009)	Illumina_DNA_sequencing
chr10	67804797	67938846	Wong_et_al._(2007)	BAC_Array_CGH
chr10	67840557	67906707	Jakobsson_et_al._(2008)	Illumina_HumanHap550_BeadChip
chr10	67841800	67948325	Pinto_et_al._(2007)	Affymetrix_500K_SNP_Mapping_Array
chr10	67879500	67935343	Pinto_et_al._(2007)	Affymetrix_500K_SNP_Mapping_Array
chr10	67885161	67934190	Jakobsson_et_al._(2008)	Illumina_HumanHap550_BeadChip
chr10	67913368	67969901	Pinto_et_al._(2007)	Affymetrix_500K_SNP_Mapping_Array
chr10	67938287	67944124	Shaikh_et_al._(2009)	Illumina_HumanHap550_V1_BeadChip_
chr10	67942231	67943727	Matsuzaki_et_al._(2009)	Custom_Affymetrix_oligonucleotide_arrays
chr10	67942231	67948895	Matsuzaki_et_al._(2009)	Custom_Affymetrix_oligonucleotide_arrays
chr10	67944050	67948325	Shaikh_et_al._(2009)	Illumina_HumanHap550_V1_BeadChip_
chr10	67944124	67948325	Shaikh_et_al._(2009)	Illumina_HumanHap550_V1_BeadChip_
chr10	67944124	68050599	Itsara_et_al._(2009)	Illumina_HumanHap300	_Illumina_HumanHap240S	_Illumina_HumanHap650Y	_Illumina_HumanHap550_BeadChips
chr10	67944731	67948321	McCarroll_et_al._(2008)	Affymetrix_SNP_6.0_Array
chr10	67987416	68078527	Redon_et_al._(2006)	Affymetrix_500K_EA_SNP_Mapping_Array
chr10	67999188	68034046	Shaikh_et_al._(2009)	Illumina_HumanHap550_V1_BeadChip_
chr10	68016700	68162396	Redon_et_al._(2006)	BAC_Array_CGH
chr10	80945468	81810835	Redon_et_al._(2006)	BAC_Array_CGH
chr10	81053880	81055405	McCarroll_et_al._(2008)	Affymetrix_SNP_6.0_Array
chr10	81058658	81102919	Perry_et_al._(2008)	Agilent_Custom_CGH_Arrays
chr10	81090627	81171099	Matsuzaki_et_al._(2009)	Custom_Affymetrix_oligonucleotide_arrays
chr10	81127471	81129205	Conrad_et_al._(2009)	Agilent_custom_oligo_CGH_array
chr10	81128690	81226767	Conrad_et_al._(2009)	Agilent_custom_oligo_CGH_array
chr10	81135006	81144007	Conrad_et_al._(2009)	NimbleGen_custom_42M_oligo_array_CGH
chr10	81139981	81171386	Perry_et_al._(2008)	Agilent_Custom_CGH_Arrays
chr10	81140443	81243907	Matsuzaki_et_al._(2009)	Custom_Affymetrix_oligonucleotide_arrays
chr10	81143827	81174494	Conrad_et_al._(2009)	NimbleGen_custom_42M_oligo_array_CGH
chr10	81144275	81171099	Matsuzaki_et_al._(2009)	Custom_Affymetrix_oligonucleotide_arrays
chr10	81144275	81171099	Matsuzaki_et_al._(2009)	Custom_Affymetrix_oligonucleotide_arrays
chr10	81151939	81194091	Matsuzaki_et_al._(2009)	Custom_Affymetrix_oligonucleotide_arrays
chr10	81186427	81241810	Matsuzaki_et_al._(2009)	Custom_Affymetrix_oligonucleotide_arrays
chr10	81215099	81231403	Perry_et_al._(2008)	Agilent_Custom_CGH_Arrays
chr10	81230432	81552140	Korbel_et_al._(2007)	Paired_End_Mapping
chr10	81381316	81431807	Perry_et_al._(2008)	Agilent_Custom_CGH_Arrays
chr10	81422755	81589260	Locke_et_al._(2006)	BAC_Array_CGH
chr10	81422755	81589260	Sharp_et_al._(2005)	BAC_Array_CGH
chr10	81445945	81449820	Matsuzaki_et_al._(2009)	Custom_Affymetrix_oligonucleotide_arrays
chr10	81445945	81453540	Matsuzaki_et_al._(2009)	Custom_Affymetrix_oligonucleotide_arrays
chr10	81445945	81453540	Matsuzaki_et_al._(2009)	Custom_Affymetrix_oligonucleotide_arrays
chr10	81447558	81449153	Conrad_et_al._(2009)	NimbleGen_custom_42M_oligo_array_CGH
chr10	81447650	81450285	Matsuzaki_et_al._(2009)	Custom_Affymetrix_oligonucleotide_arrays
chr10	81449735	81453540	Matsuzaki_et_al._(2009)	Custom_Affymetrix_oligonucleotide_arrays
chr10	81450839	81600800	Conrad_et_al._(2009)	NimbleGen_custom_42M_oligo_array_CGH
chr10	81460179	81491562	Perry_et_al._(2008)	Agilent_Custom_CGH_Arrays
chr10	81463340	81471160	Matsuzaki_et_al._(2009)	Custom_Affymetrix_oligonucleotide_arrays
chr10	81463340	81489928	Matsuzaki_et_al._(2009)	Custom_Affymetrix_oligonucleotide_arrays
chr10	81463340	81493056	Matsuzaki_et_al._(2009)	Custom_Affymetrix_oligonucleotide_arrays
chr10	81463340	81539976	Matsuzaki_et_al._(2009)	Custom_Affymetrix_oligonucleotide_arrays
chr10	81463340	81539976	Matsuzaki_et_al._(2009)	Custom_Affymetrix_oligonucleotide_arrays
chr10	81465041	81494668	Conrad_et_al._(2009)	NimbleGen_custom_42M_oligo_array_CGH
chr10	81475459	81486935	McCarroll_et_al._(2008)	Affymetrix_SNP_6.0_Array
chr10	81495386	81567953	Conrad_et_al._(2009)	Agilent_custom_oligo_CGH_array
chr10	81505568	81539976	Matsuzaki_et_al._(2009)	Custom_Affymetrix_oligonucleotide_arrays
chr10	81535281	81588507	Perry_et_al._(2008)	Agilent_Custom_CGH_Arrays
chr10	81541661	81544562	Matsuzaki_et_al._(2009)	Custom_Affymetrix_oligonucleotide_arrays
chr10	81541661	81588547	Matsuzaki_et_al._(2009)	Custom_Affymetrix_oligonucleotide_arrays
chr10	81552167	81587759	McCarroll_et_al._(2008)	Affymetrix_SNP_6.0_Array
chr10	81576223	81588547	Matsuzaki_et_al._(2009)	Custom_Affymetrix_oligonucleotide_arrays
chr10	82869699	82875955	Itsara_et_al._(2009)	Illumina_HumanHap300	_Illumina_HumanHap240S	_Illumina_HumanHap650Y	_Illumina_HumanHap550_BeadChips
chr10	82869699	82875955	Shaikh_et_al._(2009)	Illumina_HumanHap550_V1_BeadChip_
chr10	82869699	82875955	Wang_et_al._(2007)	Illumina_HumanHap550_BeadChip
chr10	82871310	82879763	McCarroll_et_al._(2008)	Affymetrix_SNP_6.0_Array
chr10	83873584	83879050	Conrad_et_al._(2009)	Agilent_custom_oligo_CGH_array
chr10	83873764	83878999	de_Smith_et_al._(2007)	Agilent_185k_CGH_Arrays/Agilent_Custom_CGH_Arrays
chr10	83874641	83878647	McCarroll_et_al._(2008)	Affymetrix_SNP_6.0_Array
chr10	83874874	83878323	Shaikh_et_al._(2009)	Illumina_HumanHap550_V1_BeadChip_
chr10	84379583	84427200	Pinto_et_al._(2007)	Affymetrix_500K_SNP_Mapping_Array
chr10	84390694	84427173	Redon_et_al._(2006)	Affymetrix_500K_EA_SNP_Mapping_Array
chr10	84391488	84419822	Shaikh_et_al._(2009)	Illumina_HumanHap550_V1_BeadChip_
chr10	84391488	84420068	Shaikh_et_al._(2009)	Illumina_HumanHap550_V1_BeadChip_
chr10	84399654	84421205	Perry_et_al._(2008)	Agilent_Custom_CGH_Arrays
chr10	84400707	84421820	McCarroll_et_al._(2008)	Affymetrix_SNP_6.0_Array
chr10	84410253	84420068	Shaikh_et_al._(2009)	Illumina_HumanHap550_V1_BeadChip_
chr10	84410253	84420068	Wang_et_al._(2007)	Illumina_HumanHap550_BeadChip
chr10	84410253	84423371	Shaikh_et_al._(2009)	Illumina_HumanHap550_V1_BeadChip_
chr10	88505038	89299742	Redon_et_al._(2006)	BAC_Array_CGH
chr10	88734014	88903991	Wong_et_al._(2007)	BAC_Array_CGH
chr10	88861630	88966621	Conrad_et_al._(2009)	NimbleGen_custom_42M_oligo_array_CGH
chr10	88863954	89014572	Perry_et_al._(2008)	Agilent_Custom_CGH_Arrays
chr10	88865118	88957471	Matsuzaki_et_al._(2009)	Custom_Affymetrix_oligonucleotide_arrays
chr10	88865118	88957471	Matsuzaki_et_al._(2009)	Custom_Affymetrix_oligonucleotide_arrays
chr10	88881809	88896937	Matsuzaki_et_al._(2009)	Custom_Affymetrix_oligonucleotide_arrays
chr10	88886420	89274999	Redon_et_al._(2006)	Affymetrix_500K_EA_SNP_Mapping_Array
chr10	88891406	88900891	Matsuzaki_et_al._(2009)	Custom_Affymetrix_oligonucleotide_arrays
chr10	88895046	88929084	Matsuzaki_et_al._(2009)	Custom_Affymetrix_oligonucleotide_arrays
chr10	88900891	88957471	Matsuzaki_et_al._(2009)	Custom_Affymetrix_oligonucleotide_arrays
chr10	88947994	88957471	Matsuzaki_et_al._(2009)	Custom_Affymetrix_oligonucleotide_arrays
chr10	88966476	89119055	Conrad_et_al._(2009)	NimbleGen_custom_42M_oligo_array_CGH
chr10	88969681	88971385	Conrad_et_al._(2009)	NimbleGen_custom_42M_oligo_array_CGH
chr10	88973037	88987909	Conrad_et_al._(2009)	NimbleGen_custom_42M_oligo_array_CGH
chr10	88977696	89123516	Kidd_et_al._(2008)	Paired_End_Mapping
chr10	88979708	88986390	Conrad_et_al._(2009)	NimbleGen_custom_42M_oligo_array_CGH
chr10	88987160	89016734	Conrad_et_al._(2009)	NimbleGen_custom_42M_oligo_array_CGH
chr10	89002921	89103228	Matsuzaki_et_al._(2009)	Custom_Affymetrix_oligonucleotide_arrays
chr10	89056843	89103532	Perry_et_al._(2008)	Agilent_Custom_CGH_Arrays
chr10	89056905	89103228	Matsuzaki_et_al._(2009)	Custom_Affymetrix_oligonucleotide_arrays
chr10	89060724	89084996	McCarroll_et_al._(2008)	Affymetrix_SNP_6.0_Array
chr10	89060754	89097405	Matsuzaki_et_al._(2009)	Custom_Affymetrix_oligonucleotide_arrays
chr10	89068473	89103228	Matsuzaki_et_al._(2009)	Custom_Affymetrix_oligonucleotide_arrays
chr10	89072329	89083897	Matsuzaki_et_al._(2009)	Custom_Affymetrix_oligonucleotide_arrays
chr10	89078113	89097405	Matsuzaki_et_al._(2009)	Custom_Affymetrix_oligonucleotide_arrays
chr10	89100308	89103228	Matsuzaki_et_al._(2009)	Custom_Affymetrix_oligonucleotide_arrays
chr10	89100454	89103228	Matsuzaki_et_al._(2009)	Custom_Affymetrix_oligonucleotide_arrays
chr10	89100965	89102790	Matsuzaki_et_al._(2009)	Custom_Affymetrix_oligonucleotide_arrays
chr10	89101914	89103228	Matsuzaki_et_al._(2009)	Custom_Affymetrix_oligonucleotide_arrays
chr10	89132364	89180586	Perry_et_al._(2008)	Agilent_Custom_CGH_Arrays
chr10	90812635	90956998	Wong_et_al._(2007)	BAC_Array_CGH
chr10	90825044	91007466	Redon_et_al._(2006)	BAC_Array_CGH
chr10	90930338	90935788	Wang_et_al._(2007)	Illumina_HumanHap550_BeadChip
chr10	90930667	90935736	Shaikh_et_al._(2009)	Illumina_HumanHap550_V1_BeadChip_
chr10	90930667	90935788	Itsara_et_al._(2009)	Illumina_HumanHap300	_Illumina_HumanHap240S	_Illumina_HumanHap650Y	_Illumina_HumanHap550_BeadChips
chr10	90930667	90935788	Shaikh_et_al._(2009)	Illumina_HumanHap550_V1_BeadChip_
chr10	90930667	90954006	Shaikh_et_al._(2009)	Illumina_HumanHap550_V1_BeadChip_
chr10	90930667	90965187	Itsara_et_al._(2009)	Illumina_HumanHap300	_Illumina_HumanHap240S	_Illumina_HumanHap650Y	_Illumina_HumanHap550_BeadChips
chr10	90930765	90937636	Perry_et_al._(2008)	Agilent_Custom_CGH_Arrays
chr10	90932947	90938070	McCarroll_et_al._(2008)	Affymetrix_SNP_6.0_Array
chr10	90934639	90935788	Conrad_et_al._(2005)	Mendelian_inconsistencies
chr10	91930522	92537538	Simon-Sanchez_et_al._(2007)	Illumina_HumanHap300_BeadChip
chr10	92451865	92455345	Conrad_et_al._(2009)	Agilent_custom_oligo_CGH_array
chr10	92451884	92455328	Matsuzaki_et_al._(2009)	Custom_Affymetrix_oligonucleotide_arrays
chr10	92451884	92456000	Matsuzaki_et_al._(2009)	Custom_Affymetrix_oligonucleotide_arrays
chr10	103044972	103442635	Pinto_et_al._(2007)	Affymetrix_500K_SNP_Mapping_Array
chr10	107092132	107297420	Pinto_et_al._(2007)	Affymetrix_500K_SNP_Mapping_Array
chr10	107519652	107743529	Redon_et_al._(2006)	BAC_Array_CGH
chr10	107595095	107673948	Pinto_et_al._(2007)	Affymetrix_500K_SNP_Mapping_Array
chr10	107602546	107689620	Redon_et_al._(2006)	Affymetrix_500K_EA_SNP_Mapping_Array
chr10	107605427	107675905	Conrad_et_al._(2009)	Agilent_custom_oligo_CGH_array
chr10	107615243	107671437	Wang_et_al._(2007)	Illumina_HumanHap550_BeadChip
chr10	107658473	107670279	McCarroll_et_al._(2005)	Mendelian_inconsistencies
chr10	107982339	108006360	Shaikh_et_al._(2009)	Illumina_HumanHap550_V1_BeadChip_
chr10	107985851	107987694	Conrad_et_al._(2009)	Agilent_custom_oligo_CGH_array
chr10	107985893	107988478	Kim_et_al._(2009)	Aglient_24M_aCGH
chr10	115197573	115206921	Conrad_et_al._(2009)	Agilent_custom_oligo_CGH_array
chr10	115199055	115204678	Shaikh_et_al._(2009)	Illumina_HumanHap550_V1_BeadChip_
chr10	115202682	115204678	Shaikh_et_al._(2009)	Illumina_HumanHap550_V1_BeadChip_
chr10	123421836	123451000	Pinto_et_al._(2007)	Affymetrix_500K_SNP_Mapping_Array
chr10	123423427	123448743	Conrad_et_al._(2009)	Agilent_custom_oligo_CGH_array
chr10	123426236	123451056	Shaikh_et_al._(2009)	Illumina_HumanHap550_V1_BeadChip_
chr10	123426455	123451644	Redon_et_al._(2006)	Affymetrix_500K_EA_SNP_Mapping_Array
chr10	124253065	124444805	Redon_et_al._(2006)	BAC_Array_CGH
chr10	124295811	124350502	Conrad_et_al._(2009)	Agilent_custom_oligo_CGH_array
chr10	124306089	124324014	Conrad_et_al._(2009)	NimbleGen_custom_42M_oligo_array_CGH
chr10	124319442	124349050	Kidd_et_al._(2008)	Paired_End_Mapping
chr10	124319813	124370522	Matsuzaki_et_al._(2009)	Custom_Affymetrix_oligonucleotide_arrays
chr10	124319813	124370522	Matsuzaki_et_al._(2009)	Custom_Affymetrix_oligonucleotide_arrays
chr10	124323641	124348536	Kidd_et_al._(2008)	Paired_End_Mapping
chr10	124325281	124336870	Kidd_et_al._(2008)	Paired_End_Mapping
chr10	124325281	124336870	Tuzun_et_al._(2005)	Paired_End_Mapping
chr10	124328915	124368832	Kim_et_al._(2009)	Aglient_24M_aCGH
chr10	124329099	124366300	Perry_et_al._(2008)	Agilent_Custom_CGH_Arrays
chr10	124330302	124350392	Conrad_et_al._(2009)	Agilent_custom_oligo_CGH_array
chr10	124331395	124347811	Matsuzaki_et_al._(2009)	Custom_Affymetrix_oligonucleotide_arrays
chr10	124331524	124341001	McCarroll_et_al._(2008)	Affymetrix_SNP_6.0_Array
chr10	124331947	124342597	Conrad_et_al._(2009)	NimbleGen_custom_42M_oligo_array_CGH
chr10	124332003	124341731	Matsuzaki_et_al._(2009)	Custom_Affymetrix_oligonucleotide_arrays
chr10	124332451	124370524	Perry_et_al._(2008)	Agilent_Custom_CGH_Arrays
chr10	124335393	124341605	de_Smith_et_al._(2007)	Agilent_185k_CGH_Arrays/Agilent_Custom_CGH_Arrays
chr10	124339734	124386657	Kidd_et_al._(2008)	Paired_End_Mapping
chr10	124340533	124370719	Kidd_et_al._(2008)	Paired_End_Mapping
chr10	124342051	124369026	Kidd_et_al._(2008)	Paired_End_Mapping
chr10	124345097	124348397	Conrad_et_al._(2009)	NimbleGen_custom_42M_oligo_array_CGH
chr10	128545557	128546632	Conrad_et_al._(2009)	NimbleGen_custom_42M_oligo_array_CGH
chr10	128571305	128574987	Shaikh_et_al._(2009)	Illumina_HumanHap550_V1_BeadChip_
chr10	128577403	128582702	Korbel_et_al._(2007)	Paired_End_Mapping
chr10	128578908	128582230	Conrad_et_al._(2009)	Agilent_custom_oligo_CGH_array
chr10	128578947	128582083	Matsuzaki_et_al._(2009)	Custom_Affymetrix_oligonucleotide_arrays
chr10	129760283	130251971	Gusev_et_al._(2009)	SNP_genotyping_analysis
chr10	130150405	130155431	Tuzun_et_al._(2005)	Paired_End_Mapping
chr10	134694412	135072292	Redon_et_al._(2006)	BAC_Array_CGH
chr10	134853407	135114035	Simon-Sanchez_et_al._(2007)	Illumina_HumanHap300_BeadChip
chr10	134853407	135114035	Simon-Sanchez_et_al._(2007)	Illumina_HumanHap300_BeadChip
chr10	134868158	135282675	Redon_et_al._(2006)	Affymetrix_500K_EA_SNP_Mapping_Array
chr10	134903011	135073008	Jakobsson_et_al._(2008)	Illumina_HumanHap550_BeadChip
chr10	134929791	135114035	Simon-Sanchez_et_al._(2007)	Illumina_HumanHap300_BeadChip
chr10	134929852	135284541	Pinto_et_al._(2007)	Affymetrix_500K_SNP_Mapping_Array
chr10	134935158	135114035	Simon-Sanchez_et_al._(2007)	Illumina_HumanHap300_BeadChip
chr10	134965054	135076135	Wong_et_al._(2007)	BAC_Array_CGH
chr10	134978224	135114035	Simon-Sanchez_et_al._(2007)	Illumina_HumanHap300_BeadChip
chr10	135028601	135075655	Jakobsson_et_al._(2008)	Illumina_HumanHap550_BeadChip
chr10	135034109	135284541	Pinto_et_al._(2007)	Affymetrix_500K_SNP_Mapping_Array
chr10	135034411	135284541	Zogopoulos_et_al._(2007)	Affymetrix_500K_and_100K_SNP_Mapping_Arrays
chr10	135052003	135236608	Kidd_et_al._(2008)	Paired_End_Mapping
chr10	135052584	135284293	Itsara_et_al._(2009)	Illumina_HumanHap300	_Illumina_HumanHap240S	_Illumina_HumanHap650Y	_Illumina_HumanHap550_BeadChips
chr10	135052584	135284293	Jakobsson_et_al._(2008)	Illumina_HumanHap550_BeadChip
chr10	135067946	135134105	Itsara_et_al._(2009)	Illumina_HumanHap300	_Illumina_HumanHap240S	_Illumina_HumanHap650Y	_Illumina_HumanHap550_BeadChips
chr10	135067946	135227438	Itsara_et_al._(2009)	Illumina_HumanHap300	_Illumina_HumanHap240S	_Illumina_HumanHap650Y	_Illumina_HumanHap550_BeadChips
chr10	135067946	135227438	Shaikh_et_al._(2009)	Illumina_HumanHap550_V1_BeadChip_
chr10	135067946	135284293	Shaikh_et_al._(2009)	Illumina_HumanHap550_V1_BeadChip_
chr10	135072316	135240498	Redon_et_al._(2006)	BAC_Array_CGH
chr10	135078861	135240498	Locke_et_al._(2006)	BAC_Array_CGH
chr10	135086002	135237823	de_Smith_et_al._(2007)	Agilent_185k_CGH_Arrays/Agilent_Custom_CGH_Arrays
chr10	135087012	135250713	Conrad_et_al._(2009)	Agilent_custom_oligo_CGH_array
chr10	135087472	135100014	Conrad_et_al._(2009)	NimbleGen_custom_42M_oligo_array_CGH
chr10	135088842	135094575	Matsuzaki_et_al._(2009)	Custom_Affymetrix_oligonucleotide_arrays
chr10	135088842	135095423	Matsuzaki_et_al._(2009)	Custom_Affymetrix_oligonucleotide_arrays
chr10	135088842	135098124	Matsuzaki_et_al._(2009)	Custom_Affymetrix_oligonucleotide_arrays
chr10	135089778	135092937	Matsuzaki_et_al._(2009)	Custom_Affymetrix_oligonucleotide_arrays
chr10	135091065	135092820	Matsuzaki_et_al._(2009)	Custom_Affymetrix_oligonucleotide_arrays
chr10	135091065	135095478	Matsuzaki_et_al._(2009)	Custom_Affymetrix_oligonucleotide_arrays
chr10	135091582	135095466	Conrad_et_al._(2009)	NimbleGen_custom_42M_oligo_array_CGH
chr10	135092001	135095423	Matsuzaki_et_al._(2009)	Custom_Affymetrix_oligonucleotide_arrays
chr10	135092820	135094575	Matsuzaki_et_al._(2009)	Custom_Affymetrix_oligonucleotide_arrays
chr10	135092867	135146259	McCarroll_et_al._(2008)	Affymetrix_SNP_6.0_Array
chr10	135094737	135096936	Matsuzaki_et_al._(2009)	Custom_Affymetrix_oligonucleotide_arrays
chr10	135094737	135098124	Matsuzaki_et_al._(2009)	Custom_Affymetrix_oligonucleotide_arrays
chr10	135096882	135098124	Matsuzaki_et_al._(2009)	Custom_Affymetrix_oligonucleotide_arrays
chr10	135099279	135241712	Matsuzaki_et_al._(2009)	Custom_Affymetrix_oligonucleotide_arrays
chr10	135102340	135355971	Perry_et_al._(2008)	Agilent_Custom_CGH_Arrays
chr10	135108137	135227438	Itsara_et_al._(2009)	Illumina_HumanHap300	_Illumina_HumanHap240S	_Illumina_HumanHap650Y	_Illumina_HumanHap550_BeadChips
chr10	135111774	135115939	Matsuzaki_et_al._(2009)	Custom_Affymetrix_oligonucleotide_arrays
chr10	135113440	135190304	Matsuzaki_et_al._(2009)	Custom_Affymetrix_oligonucleotide_arrays
chr10	135116378	135227438	Jakobsson_et_al._(2008)	Illumina_HumanHap550_BeadChip
chr10	135116379	135219044	Shaikh_et_al._(2009)	Illumina_HumanHap550_V1_BeadChip_
chr10	135116379	135219522	Shaikh_et_al._(2009)	Illumina_HumanHap550_V1_BeadChip_
chr10	135116379	135219995	Shaikh_et_al._(2009)	Illumina_HumanHap550_V1_BeadChip_
chr10	135116379	135227438	Shaikh_et_al._(2009)	Illumina_HumanHap550_V1_BeadChip_
chr10	135116379	135227438	Shaikh_et_al._(2009)	Illumina_HumanHap550_V1_BeadChip_
chr10	135116379	135227438	Wang_et_al._(2007)	Illumina_HumanHap550_BeadChip
chr10	135116379	135284293	Itsara_et_al._(2009)	Illumina_HumanHap300	_Illumina_HumanHap240S	_Illumina_HumanHap650Y	_Illumina_HumanHap550_BeadChips
chr10	135119945	135238109	Pinto_et_al._(2007)	Affymetrix_500K_SNP_Mapping_Array
chr10	135119945	135284541	Pinto_et_al._(2007)	Affymetrix_500K_SNP_Mapping_Array
chr10	135119945	135284541	Zogopoulos_et_al._(2007)	Affymetrix_500K_and_100K_SNP_Mapping_Arrays
chr10	135123664	135156032	Matsuzaki_et_al._(2009)	Custom_Affymetrix_oligonucleotide_arrays
chr10	135132599	135147464	Matsuzaki_et_al._(2009)	Custom_Affymetrix_oligonucleotide_arrays
chr10	135140028	135144429	Perry_et_al._(2008)	Agilent_Custom_CGH_Arrays
chr10	135140096	135144587	Matsuzaki_et_al._(2009)	Custom_Affymetrix_oligonucleotide_arrays
chr10	135140321	135145391	Conrad_et_al._(2009)	NimbleGen_custom_42M_oligo_array_CGH
chr10	135140958	135144587	Matsuzaki_et_al._(2009)	Custom_Affymetrix_oligonucleotide_arrays
chr10	135140958	135147464	Matsuzaki_et_al._(2009)	Custom_Affymetrix_oligonucleotide_arrays
chr10	135140958	135147464	Matsuzaki_et_al._(2009)	Custom_Affymetrix_oligonucleotide_arrays
chr10	135140958	135150320	Matsuzaki_et_al._(2009)	Custom_Affymetrix_oligonucleotide_arrays
chr10	135140958	135176024	Matsuzaki_et_al._(2009)	Custom_Affymetrix_oligonucleotide_arrays
chr10	135140958	135181736	Matsuzaki_et_al._(2009)	Custom_Affymetrix_oligonucleotide_arrays
chr10	135153022	135252190	Itsara_et_al._(2009)	Illumina_HumanHap300	_Illumina_HumanHap240S	_Illumina_HumanHap650Y	_Illumina_HumanHap550_BeadChips
chr10	135156148	135187956	Shaikh_et_al._(2009)	Illumina_HumanHap550_V1_BeadChip_
chr10	135174899	135284541	Pinto_et_al._(2007)	Affymetrix_500K_SNP_Mapping_Array
chr10	135178653	135227268	McCarroll_et_al._(2008)	Affymetrix_SNP_6.0_Array
chr10	135189858	135365034	Conrad_et_al._(2009)	Agilent_custom_oligo_CGH_array
chr10	135193160	135281678	Matsuzaki_et_al._(2009)	Custom_Affymetrix_oligonucleotide_arrays
chr10	135200460	135327915	Conrad_et_al._(2009)	NimbleGen_custom_42M_oligo_array_CGH
chr10	135202003	135284293	Itsara_et_al._(2009)	Illumina_HumanHap300	_Illumina_HumanHap240S	_Illumina_HumanHap650Y	_Illumina_HumanHap550_BeadChips
chr10	135202003	135284293	Jakobsson_et_al._(2008)	Illumina_HumanHap550_BeadChip
chr10	135202003	135284293	Shaikh_et_al._(2009)	Illumina_HumanHap550_V1_BeadChip_
chr10	135202003	135284293	Wang_et_al._(2007)	Illumina_HumanHap550_BeadChip
chr10	135202090	135284293	Shaikh_et_al._(2009)	Illumina_HumanHap550_V1_BeadChip_
chr10	135202601	135217498	Kim_et_al._(2009)	Aglient_24M_aCGH
chr10	135207229	135284293	Shaikh_et_al._(2009)	Illumina_HumanHap550_V1_BeadChip_
chr10	135221095	135272495	Pinto_et_al._(2007)	Affymetrix_500K_SNP_Mapping_Array
chr10	135221720	135281678	Matsuzaki_et_al._(2009)	Custom_Affymetrix_oligonucleotide_arrays
chr10	135229406	135231167	Conrad_et_al._(2009)	NimbleGen_custom_42M_oligo_array_CGH
chr10	135233944	135241230	Perry_et_al._(2008)	Agilent_Custom_CGH_Arrays
chr10	135244574	135281678	Matsuzaki_et_al._(2009)	Custom_Affymetrix_oligonucleotide_arrays
chr11	3193088	3758005	Redon_et_al._(2006)	BAC_Array_CGH
chr11	3362240	3428735	Matsuzaki_et_al._(2009)	Custom_Affymetrix_oligonucleotide_arrays
chr11	3362240	3579457	Matsuzaki_et_al._(2009)	Custom_Affymetrix_oligonucleotide_arrays
chr11	3376078	3569739	Redon_et_al._(2006)	Affymetrix_500K_EA_SNP_Mapping_Array
chr11	3382657	3631565	Conrad_et_al._(2009)	NimbleGen_custom_42M_oligo_array_CGH
chr11	3439022	3491515	McKernan_et_al._(2009)	ABI_SOLiD_Sequencing
chr11	3526261	3548426	Matsuzaki_et_al._(2009)	Custom_Affymetrix_oligonucleotide_arrays
chr11	3559939	3561979	Perry_et_al._(2008)	Agilent_Custom_CGH_Arrays
chr11	3597275	3601914	Perry_et_al._(2008)	Agilent_Custom_CGH_Arrays
chr11	3619919	3620949	Perry_et_al._(2008)	Agilent_Custom_CGH_Arrays
chr11	4012521	4466764	Redon_et_al._(2006)	BAC_Array_CGH
chr11	4119050	4282368	Pinto_et_al._(2007)	Affymetrix_500K_SNP_Mapping_Array
chr11	4119053	4282368	Redon_et_al._(2006)	Affymetrix_500K_EA_SNP_Mapping_Array
chr11	4123217	4334702	Perry_et_al._(2008)	Agilent_Custom_CGH_Arrays
chr11	4143559	4293066	Locke_et_al._(2006)	BAC_Array_CGH
chr11	4143559	4293066	Sharp_et_al._(2005)	BAC_Array_CGH
chr11	4156745	4228919	Jakobsson_et_al._(2008)	Illumina_HumanHap550_BeadChip
chr11	4159928	4350154	Matsuzaki_et_al._(2009)	Custom_Affymetrix_oligonucleotide_arrays
chr11	4194691	4350154	Matsuzaki_et_al._(2009)	Custom_Affymetrix_oligonucleotide_arrays
chr11	4195638	4344245	Conrad_et_al._(2009)	NimbleGen_custom_42M_oligo_array_CGH
chr11	4196457	4334236	Perry_et_al._(2008)	Agilent_Custom_CGH_Arrays
chr11	4206336	4350154	Matsuzaki_et_al._(2009)	Custom_Affymetrix_oligonucleotide_arrays
chr11	4206589	4293105	McCarroll_et_al._(2008)	Affymetrix_SNP_6.0_Array
chr11	4220793	4264528	Kidd_et_al._(2008)	Paired_End_Mapping
chr11	4241684	4272649	Conrad_et_al._(2009)	NimbleGen_custom_42M_oligo_array_CGH
chr11	4249697	4251901	Conrad_et_al._(2009)	NimbleGen_custom_42M_oligo_array_CGH
chr11	4249697	4254663	Conrad_et_al._(2009)	NimbleGen_custom_42M_oligo_array_CGH
chr11	4254069	4306620	Kidd_et_al._(2008)	Paired_End_Mapping
chr11	4270758	4272925	Conrad_et_al._(2009)	NimbleGen_custom_42M_oligo_array_CGH
chr11	4290119	4430917	Locke_et_al._(2006)	BAC_Array_CGH
chr11	4770159	4777211	Conrad_et_al._(2009)	NimbleGen_custom_42M_oligo_array_CGH
chr11	4837083	4846423	Conrad_et_al._(2009)	Agilent_custom_oligo_CGH_array
[truncated: 12,370 more rows]

## Sheet: Rwanda_vs_DGV
Chr	Start	Stop	Num_DGV_CNVs	CNV_count_RW_CNVR_map		CNVR_Length
chr1	51598	225801	22	20		174203
chr1	1617778	1662463	11	30		44685
chr1	4928076	4960098	1	4		32022
chr1	5821316	5826545	2	2		5229
chr1	7553311	7557794	2	2		4483
chr1	8095956	8111872	5	18		15916
chr1	10292989	10300570	14	15		7581
chr1	10306321	10516773	6	2		210452
chr1	12761331	13109957	85	39		348626
chr1	14185861	14243344	5	3		57483
chr1	14328335	14337539	1	6		9204
chr1	15361772	15362873	2	5		1101
chr1	16026084	16054232	4	8		28148
chr1	16236527	16252003	18	4		15476
chr1	16717519	17134834	124	130		417315
chr1	17871068	17876533	0	2		5465
chr1	22182461	22230852	11	18		48391
chr1	22374303	22381793	2	22		7490
chr1	25465715	25535931	23	42		70216
chr1	34699464	34705673	0	5		6209
chr1	34875241	34886855	16	76		11614
chr1	39184689	39203724	0	5		19035
chr1	49677223	49774834	1	3		97611
chr1	53260458	53267467	2	11		7009
chr1	62211819	62223123	11	2		11304
chr1	64517578	64518204	1	4		626
chr1	66397075	66402210	0	4		5135
chr1	69884477	69910101	0	4		25624
chr1	72519121	72585028	37	149		65907
chr1	76939403	76964137	4	6		24734
chr1	77598066	77610988	1	2		12922
chr1	94903266	94928185	16	12		24919
chr1	102096209	102099731	2	6		3522
chr1	103900175	104105162	35	95		204987
chr1	105814277	105823898	18	116		9621
chr1	105964372	106021790	11	12		57418
chr1	106097822	106122512	5	11		24690
chr1	107023241	107025005	3	5		1764
chr1	108051805	108071653	1	3		19848
chr1	108729983	108787720	18	4		57737
chr1	109294422	109311205	6	50		16783
chr1	110020531	110052113	21	78		31582
chr1	111161258	111195028	28	98		33770
chr1	112487872	112507741	13	30		19869
chr1	116286456	116292844	3	7		6388
chr1	116631820	116635628	0	11		3808
chr1	119909125	119941546	16	2		32421
chr1	145388803	145394602	3	3		5799
chr1	146780414	148005697	119	99		1225283
chr1	150822151	150863995	25	82		41844
chr1	150914536	150928004	7	2		13468
chr1	151024314	151040529	19	70		16215
chr1	153442281	153467688	11	42		25407
chr1	156779672	156794148	6	51		14476
chr1	156967356	156992504	2	7		25148
chr1	159763524	159905154	26	9		141630
chr1	163688252	163690794	5	9		2542
chr1	164451105	164462326	6	5		11221
chr1	167500598	167509025	11	24		8427
chr1	168634274	168653955	5	5		19681
chr1	173061601	173075228	13	43		13627
chr1	173654620	173771017	4	2		116397
chr1	176926556	176943489	8	6		16933
chr1	183228427	183237134	2	2		8707
chr1	185907837	186039844	9	2		132007
chr1	187293846	187299103	5	2		5257
chr1	187680860	187704820	13	3		23960
chr1	187950807	188021411	6	2		70604
chr1	188041268	188042840	11	2		1572
chr1	188389818	188409828	0	3		20010
chr1	190095692	190146713	13	19		51021
chr1	193204702	193214091	4	26		9389
chr1	194994473	195206342	64	107		211869
chr1	197373847	197382500	6	6		8653
chr1	197392559	197418073	0	3		25514
chr1	197497390	197507047	0	2		9657
chr1	198914311	198924545	0	4		10234
chr1	202203406	202212248	4	4		8842
chr1	205388217	205412365	3	3		24148
chr1	208671369	208681916	11	16		10547
chr1	213437193	213447888	0	5		10695
chr1	214592516	214604071	0	2		11555
chr1	219809513	219830010	4	8		20497
chr1	221686357	221711984	3	5		25627
chr1	229378490	229390654	8	8		12164
chr1	230328637	230336820	0	3		8183
chr1	231791723	231814161	0	2		22438
chr1	235190802	235199496	8	2		8694
chr1	239639469	239644161	0	4		4692
chr1	240387283	240396828	2	2		9545
chr1	244436222	244451537	4	3		15315
chr1	246672375	246885106	44	132		212731
chr10	1847063	1862524	4	2		15461
chr10	1874624	1896265	4	12		21641
chr10	2673239	3126717	20	2		453478
chr10	5705464	5764388	7	9		58924
chr10	6697781	6704733	9	9		6952
chr10	10697182	10701283	2	7		4101
chr10	12336456	12337571	0	3		1115
chr10	12352114	12370719	0	3		18605
chr10	15012793	15106494	7	11		93701
chr10	15710975	15716154	2	5		5179
chr10	15958568	15971078	0	2		12510
chr10	18789351	18802954	3	5		13603
chr10	20890118	20893540	25	2		3422
chr10	24140767	24150209	0	2		9442
chr10	24415269	24425378	2	20		10109
chr10	25513753	25536159	0	6		22406
chr10	25761100	25768600	2	7		7500
chr10	26719554	26733130	7	10		13576
chr10	27265910	27268479	5	4		2569
chr10	28604001	28610605	10	12		6604
chr10	32292204	32317944	2	11		25740
chr10	36431310	36436448	3	12		5138
chr10	37703406	37725070	1	2		21664
chr10	45905767	47799776	161	174		1894009
chr10	48911485	49033015	13	2		121530
chr10	53307555	53308634	0	2		1079
chr10	54214567	54224649	1	5		10082
chr10	54233869	54240957	2	9		7088
chr10	54347394	54363972	1	3		16578
chr10	54597533	54618571	5	67		21038
chr10	54646362	54767485	3	4		121123
chr10	55049737	55127902	15	2		78165
chr10	56260898	56321152	4	2		60254
chr10	56625941	56669861	7	17		43920
chr10	57998525	58155019	2	4		156494
chr10	58182861	58202995	16	47		20134
chr10	58513662	58531808	7	19		18146
chr10	58560516	58563192	3	2		2676
chr10	59510186	59565966	6	3		55780
chr10	61034080	61035811	10	7		1731
chr10	66105900	66110165	3	7		4265
chr10	66473714	66529530	6	2		55816
chr10	66968607	67006494	25	13		37887
chr10	67013460	67014773	1	6		1313
chr10	67742090	67759884	8	2		17794
chr10	67905967	67949913	14	5		43946
chr10	68002751	68052538	4	2		49787
chr10	69006760	69146785	2	11		140025
chr10	81375381	81593474	27	11		218093
chr10	81771831	81789516	8	2		17685
chr10	82871310	82879763	4	5		8453
chr10	83172757	83180936	0	4		8179
chr10	84154720	84231789	1	2		77069
chr10	85182609	85215857	1	5		33248
chr10	87218479	87266624	1	2		48145
chr10	88987279	89123916	19	13		136637
chr10	97416076	97426254	0	4		10178
chr10	110250552	110259966	1	7		9414
chr10	121864304	121874156	0	13		9852
chr10	122339527	122469652	2	2		130125
chr10	122666812	122667595	4	2		783
chr10	122753665	122769413	21	38		15748
chr10	124324003	124341003	20	3		17000
chr10	125209669	125214910	4	3		5241
chr10	126060139	126064716	4	5		4577
chr10	132991325	132996035	3	2		4710
chr10	133492767	133509714	10	12		16947
chr10	134784610	134949523	21	2		164913
chr10	135079709	135356694	98	51		276985
chr11	3369763	3569707	8	5		199944
chr11	3609469	3633672	4	2		24203
chr11	4193285	4341373	23	48		148088
chr11	4837468	4845505	1	2		8037
chr11	4918094	5190397	30	153		272303
chr11	5561013	5577005	1	3		15992
chr11	5739501	5772861	22	142		33360
chr11	7769616	7788834	15	4		19218
chr11	15765212	15773060	0	2		7848
chr11	18895746	18933396	37	103		37650
chr11	19448881	19452187	3	3		3306
chr11	21140569	21173428	14	40		32859
chr11	25402211	25423661	2	2		21450
chr11	25562420	25599001	11	37		36581
chr11	25657046	25685189	22	76		28143
chr11	30121848	30137946	7	32		16098
chr11	36515854	36529598	2	2		13744
chr11	37664842	37671941	0	4		7099
chr11	38410468	38427247	4	33		16779
chr11	39821570	39822127	0	6		557
chr11	48843099	48963514	15	2		120415
chr11	49035447	49060266	8	7		24819
chr11	49664951	49714343	11	6		49392
chr11	50160070	50952948	32	50		792878
chr11	51061717	51095288	13	6		33571
chr11	54596847	54696918	4	4		100071
chr11	54802431	54878282	5	3		75851
chr11	55116036	55366259	84	102		250223
chr11	56089338	56125091	3	19		35753
chr11	58547570	58618670	20	10		71100
chr11	60698302	60716973	6	34		18671
chr11	71191103	71230313	7	3		39210
chr11	75820667	75831516	4	2		10849
chr11	79648752	79663289	12	15		14537
chr11	80550142	80556842	4	3		6700
chr11	80663596	80696335	6	12		32739
chr11	81176206	81212165	23	22		35959
chr11	86189960	86208766	0	3		18806
chr11	86972767	87006804	0	10		34037
chr11	92344806	92346836	3	3		2030
chr11	92812321	92906242	3	3		93921
chr11	93331960	93341236	8	33		9276
chr11	97707325	97718006	1	2		10681
chr11	104427880	104437198	12	10		9318
chr11	106734974	106744338	9	20		9364
chr11	106836543	106852444	7	7		15901
chr11	123404725	123428134	2	13		23409
chr11	123759570	123774798	2	6		15228
chr11	129121157	129197790	0	3		76633
chr11	131006217	131024875	1	7		18658
chr11	133384390	133393496	0	3		9106
chr11	133880518	134137033	41	12		256515
chr12	739370	755455	10	11		16085
chr12	5111167	5115288	1	2		4121
chr12	7886054	8022225	52	10		136171
chr12	8248774	8269518	17	2		20744
chr12	8443789	8475939	19	4		32150
chr12	9395327	9410439	2	2		15112
chr12	9466910	9626237	21	121		159327
chr12	11394393	11444049	37	149		49656
chr12	12421340	12438026	11	9		16686
chr12	17481711	17491817	3	7		10106
chr12	22751414	22759572	1	11		8158
chr12	27534457	27551021	13	77		16564
chr12	27986011	28001616	4	5		15605
chr12	30126546	30135593	7	10		9047
chr12	31148962	31303936	55	18		154974
chr12	31517999	31801175	16	2		283176
chr12	32340382	32346887	1	3		6505
chr12	33185174	33206925	13	43		21751
chr12	34147976	34153819	12	2		5843
chr12	34200761	34745765	40	8		545004
chr12	36268907	36493309	26	31		224402
chr12	36548733	36578346	16	3		29613
chr12	38589772	38603910	8	9		14138
chr12	39811807	39828628	0	2		16821
chr12	55621748	55663776	10	2		42028
chr12	56777099	56800379	10	2		23280
chr12	56803048	56811549	0	2		8501
chr12	58775455	58848192	8	2		72737
chr12	59688842	59746102	0	12		57260
chr12	62225991	62431572	31	21		205581
chr12	69158125	69164294	19	2		6169
chr12	69785308	69796522	1	2		11214
chr12	71715846	71730857	0	2		15011
chr12	79349306	79353681	5	2		4375
chr12	81766030	81767904	4	4		1874
chr12	89015800	89016205	5	3		405
chr12	98303639	98322865	16	45		19226
chr12	98497676	98554753	3	19		57077
chr12	113910677	113916558	0	2		5881
chr12	124206984	124218112	0	2		11128
chr12	126056885	126059632	6	3		2747
chr12	126158640	126177222	10	6		18582
chr12	126200800	126203899	6	7		3099
chr12	127368875	127376542	3	5		7667
chr12	128056875	128082614	2	2		25739
chr12	128287703	128308982	0	3		21279
chr12	129712280	129719532	9	35		7252
chr12	130297897	130391708	33	14		93811
chr12	130524323	130524700	6	3		377
chr12	130698537	130699288	15	17		751
chr13	17924949	18110411	15	3		185462
chr13	18266654	18281274	11	2		14620
chr13	18909639	19044501	5	8		134862
chr13	19352873	19370113	10	11		17240
chr13	19394691	19416260	1	2		21569
chr13	21181900	21186548	0	6		4648
chr13	22530678	22536494	7	14		5816
chr13	24470918	24487995	5	13		17077
chr13	31429015	31438047	17	60		9032
chr13	32291342	32336498	0	4		45156
chr13	34462209	34479531	1	2		17322
chr13	36968044	37013110	19	38		45066
chr13	39020096	39023453	1	3		3357
chr13	47807186	47809391	0	4		2205
chr13	51969153	52076505	7	4		107352
chr13	55763372	55952363	1	7		188991
chr13	56591455	56876668	74	187		285213
chr13	57488282	57495031	3	2		6749
chr13	58156021	58232735	0	4		76714
chr13	60089523	60100184	0	5		10661
chr13	60107596	60123523	1	4		15927
chr13	63199605	63303323	9	11		103718
chr13	65094530	65103705	4	7		9175
chr13	66234806	66237315	1	3		2509
chr13	66945140	66996502	4	5		51362
chr13	67219954	67238370	4	5		18416
chr13	68097524	68099246	3	2		1722
chr13	68140080	68168693	16	58		28613
chr13	71706163	71708337	17	3		2174
chr13	75007537	75015769	11	3		8232
chr13	75508841	75510997	9	3		2156
chr13	81224924	81260062	2	5		35138
chr13	82451536	82471939	1	5		20403
chr13	83944825	83968002	2	4		23177
chr13	84771154	84782771	3	3		11617
chr13	89334889	89345263	2	7		10374
chr13	92294827	92536392	5	2		241565
chr13	95718845	95722616	3	2		3771
chr13	102566821	102594013	0	2		27192
chr13	105503246	105519488	0	3		16242
chr13	108923744	108924631	1	4		887
chr13	111640001	111644794	0	2		4793
chr14	18072124	19495349	145	139		1423225
chr14	19590038	19609202	16	3		19164
chr14	20415547	20495188	16	62		79641
chr14	21118254	21125597	11	11		7343
chr14	21668999	21676812	8	3		7813
chr14	22164685	22169049	6	3		4364
chr14	23499138	23570841	18	13		71703
chr14	24296510	24301154	1	2		4644
chr14	25853743	25854753	4	2		1010
chr14	31434298	31447511	1	3		13213
chr14	35741777	35744785	6	13		3008
chr14	40113680	40243518	0	3		129838
chr14	40540176	40555327	7	25		15151
chr14	41969824	42062238	9	3		92414
chr14	42131664	42145964	0	4		14300
chr14	42513084	42536530	0	6		23446
chr14	44895806	45085468	9	14		189662
chr14	45120624	45129625	2	2		9001
chr14	45801818	45937239	8	2		135421
chr14	47293793	47347201	2	13		53408
chr14	57208712	57218154	4	8		9442
chr14	60901613	60914227	4	2		12614
chr14	61035197	61054788	4	9		19591
chr14	69083505	69102579	7	9		19074
chr14	73070876	73108304	32	12		37428
chr14	73639693	73667720	4	4		28027
chr14	77855830	77861757	4	7		5927
chr14	85351156	85381926	7	5		30770
chr14	93384312	93401052	3	5		16740
chr14	97198933	97210433	4	2		11500
chr14	97223459	97226598	5	5		3139
chr14	98102478	98126389	4	11		23911
chr14	102554578	102573183	1	2		18605
chr14	105079225	105295569	72	18		216344
chr14	105399314	105400274	26	2		960
chr14	105508132	106356482	205	185		848350
chr15	18376160	20312367	280	282		1936207
chr15	21192955	21266315	17	10		73360
chr15	21605434	21622602	7	34		17168
chr15	21655133	21865963	13	3		210830
chr15	21895555	22338771	94	91		443216
chr15	22615504	22636763	9	2		21259
chr15	25592218	25602742	10	34		10524
chr15	28157206	28886918	75	44		729712
chr15	29085157	29093521	4	3		8364
chr15	29786937	30231488	32	7		444551
chr15	30245953	30702897	91	81		456944
chr15	32466069	32650015	87	51		183946
chr15	36087755	36109757	0	2		22002
chr15	40191008	40194976	7	2		3968
chr15	41632714	41811782	22	13		179068
chr15	52917264	52924898	4	8		7634
chr15	54297415	54317247	0	3		19832
chr15	54569251	54600698	12	48		31447
chr15	56508739	56518445	0	2		9706
chr15	57293720	57300939	1	2		7219
chr15	57995950	58030826	0	3		34876
chr15	60248391	60263479	2	7		15088
chr15	61966957	61976911	0	2		9954
chr15	74665417	74690251	14	98		24834
chr15	77335797	77340889	7	5		5092
chr15	83287719	83294367	0	3		6648
chr15	84133968	84151512	11	25		17544
chr15	84156994	84166812	2	3		9818
chr15	84309963	84323217	2	3		13254
chr15	84339057	84349594	0	3		10537
chr15	85702486	85733776	5	20		31290
chr15	97556571	97571594	0	2		15023
chr15	98156854	98417998	40	4		261144
chr15	99009598	99021258	1	6		11660
chr15	100143023	100286563	23	4		143540
chr16	91850	145678	3	4		53828
chr16	1260594	1293677	10	3		33083
chr16	5456063	5468535	0	4		12472
chr16	6822475	6856452	4	2		33977
chr16	7535196	7535921	0	2		725
chr16	10586288	10591252	0	3		4964
chr16	12554682	12562005	3	2		7323
chr16	12598360	12615238	14	5		16878
chr16	14742568	15023758	41	8		281190
chr16	15888010	15937959	13	8		49949
chr16	16437092	16788611	16	8		351519
chr16	18459088	18678347	11	4		219259
chr16	19848764	19878826	9	52		30062
chr16	20420282	20441142	16	30		20860
chr16	28997543	29056726	8	4		59183
chr16	31901431	33919669	199	123		2018238
chr16	34054852	35140727	67	2		1085875
chr16	54352452	54428636	17	35		76184
chr16	58274632	58284153	2	2		9521
chr16	60508982	60527807	0	4		18825
chr16	62633247	62671716	7	7		38469
chr16	68597885	68697043	18	2		99158
chr16	68709028	68770545	24	6		61517
chr16	72908270	73014102	21	2		105832
chr16	73205296	73299116	0	3		93820
chr16	74490729	74557922	1	3		67193
chr16	75978390	75980097	1	4		1707
chr16	76485462	77151672	36	28		666210
chr16	77617653	77621174	11	24		3521
chr16	77810008	77837166	2	3		27158
chr16	78535120	78539216	0	14		4096
chr16	79512389	79556024	13	6		43635
chr16	81698607	81702851	0	3		4244
chr16	82241446	82248688	3	3		7242
chr16	82447181	82450313	3	2		3132
chr16	83386968	83393530	0	7		6562
chr16	88355913	88366807	1	2		10894
chr17	6047210	6079655	8	67		32445
chr17	10702925	10708074	2	2		5149
chr17	10975712	10977174	5	2		1462
chr17	18254555	18450883	11	93		196328
chr17	19435409	19479350	14	35		43941
chr17	22768286	22781616	3	2		13330
chr17	22987041	23100753	6	3		113712
chr17	31459625	31653809	61	82		194184
chr17	36457239	36475133	9	2		17894
chr17	36666936	36687067	13	129		20131
chr17	36764438	36790200	22	61		25762
chr17	36920120	36942125	6	3		22005
chr17	40929917	41031255	43	16		101338
chr17	41563921	42120174	97	115		556253
chr17	42485776	42580221	17	2		94445
chr17	47012830	47136846	0	2		124016
chr17	49359249	49492218	1	4		132969
chr17	51514043	51528462	14	34		14419
chr17	67058898	67110493	0	3		51595
chr17	69252996	69264168	3	28		11172
chr17	70054627	70063152	5	4		8525
chr17	77818834	77972621	3	7		153787
chr18	278211	300250	10	29		22039
chr18	872510	875732	0	4		3222
chr18	2248785	2254263	0	2		5478
chr18	4043123	4068143	3	2		25020
chr18	11550801	11551886	1	2		1085
chr18	14061225	14254321	11	3		193096
chr18	14906966	14917873	2	2		10907
chr18	18308209	18352126	7	3		43917
chr18	23640086	23825464	0	2		185378
chr18	26632824	26639296	0	3		6472
chr18	28449188	28460208	0	3		11020
chr18	36511731	36522022	9	50		10291
chr18	38191190	38197191	1	7		6001
chr18	38310567	38314993	3	19		4426
chr18	39126994	39157329	4	17		30335
chr18	39176734	39181513	0	4		4779
chr18	40228013	40232623	7	2		4610
chr18	46077024	46089782	6	6		12758
chr18	48610420	48613064	2	2		2644
chr18	55803201	55830622	10	9		27421
chr18	56067383	56077544	9	7		10161
chr18	56266216	56272211	4	19		5995
chr18	61351337	61360273	6	24		8936
chr18	61788031	61796751	3	12		8720
chr18	61872559	61879424	11	11		6865
chr18	62454114	62468199	0	6		14085
chr18	63104629	63118698	12	68		14069
chr18	63449238	63466327	13	13		17089
chr18	64893256	64909701	27	11		16445
chr18	69100522	69105054	1	5		4532
chr18	69576022	69584996	0	17		8974
chr18	75085557	75300093	16	2		214536
chr19	6973155	7054981	13	4		81826
chr19	12367264	12410655	8	6		43391
chr19	15637901	15698220	29	59		60319
chr19	20379989	20518462	35	106		138473
chr19	21538528	21558732	6	20		20204
chr19	21590267	21677776	5	4		87509
chr19	22028059	22147593	12	11		119534
chr19	22191755	22246079	17	19		54324
chr19	24170942	24256797	9	32		85855
chr19	36794896	36803871	0	3		8975
chr19	40122226	40177109	0	2		54883
chr19	40355614	40356423	12	4		809
chr19	40540901	40553688	15	6		12787
chr19	41537715	41539338	11	2		1623
chr19	44221852	44236074	0	4		14222
chr19	46016844	46086176	23	43		69332
chr19	46137789	46210613	12	4		72824
chr19	46668500	46715440	8	11		46940
chr19	47929451	48497168	112	95		567717
chr19	54310590	54365830	3	9		55240
chr19	56819083	56840009	20	76		20926
chr19	57354192	57395625	2	2		41433
chr19	58010916	58055950	22	9		45034
chr19	58210326	58244247	14	4		33921
chr19	59408652	59446197	42	75		37545
chr19	59939719	60060175	58	64		120456
chr19	60963122	60980753	15	5		17631
chr19	61397186	61414571	5	19		17385
chr19	61890385	61903323	7	27		12938
chr2	60126	236301	6	3		176175
chr2	1407221	1501946	32	5		94725
chr2	3710421	3714413	4	3		3992
chr2	4160982	4166573	0	3		5591
chr2	4181062	4201894	11	7		20832
chr2	5084341	5124446	1	4		40105
chr2	5605816	5611960	1	2		6144
chr2	6215430	6228514	13	71		13084
chr2	7150975	7151927	3	3		952
chr2	12433164	12744709	0	2		311545
chr2	14620958	14627543	12	2		6585
chr2	16925047	16927928	1	4		2881
chr2	24452677	24467063	12	26		14386
chr2	27618812	27633022	2	3		14210
chr2	29494704	29499928	11	16		5224
chr2	33951728	33977619	2	2		25891
chr2	34057371	34178841	2	2		121470
chr2	34552819	34594531	12	41		41712
chr2	34682181	34718574	6	3		36393
chr2	34836263	34844839	0	2		8576
chr2	35433195	35475698	18	28		42503
chr2	35829477	35841451	22	7		11974
chr2	36189099	36193058	12	8		3959
chr2	38727303	38739895	6	8		12592
chr2	40466288	40474614	5	2		8326
chr2	41091552	41104782	32	52		13230
chr2	41687845	41757392	0	9		69547
chr2	46271200	46273751	1	3		2551
chr2	46824190	46832382	2	3		8192
chr2	50354911	50368334	0	4		13423
chr2	51370545	51378529	1	2		7984
chr2	52534707	52635046	18	53		100339
chr2	52803491	52887050	0	6		83559
chr2	55176399	55183854	5	8		7455
chr2	55756520	55794944	10	6		38424
chr2	56569377	56600028	15	5		30651
chr2	57658897	57684603	0	4		25706
chr2	61216987	61281211	1	2		64224
chr2	62594671	62613736	1	11		19065
chr2	70351328	70494258	1	3		142930
chr2	71200071	71201267	9	5		1196
chr2	73700113	73765031	10	2		64918
chr2	74945538	74947766	1	3		2228
chr2	77644107	77687253	0	7		43146
chr2	77826561	77850393	9	5		23832
chr2	80865699	80902919	1	2		37220
chr2	81664083	81669805	5	8		5722
chr2	82171367	82228739	3	2		57372
chr2	83378165	83420382	7	3		42217
chr2	83845097	83942117	2	2		97020
chr2	87184489	87833445	46	14		648956
chr2	89253701	91255279	134	121		2001578
chr2	97073443	97391786	28	16		318343
chr2	97507179	97528621	9	2		21442
chr2	98224740	98247784	6	3		23044
chr2	105878155	105913698	1	3		35543
chr2	106246527	106251789	9	29		5262
chr2	106508721	106541715	1	3		32994
chr2	112407753	112519894	3	3		112141
chr2	115112891	115117469	5	8		4578
chr2	119151232	119156112	2	2		4880
chr2	123196369	123200401	11	3		4032
chr2	123394907	124336167	7	18		941260
chr2	125368402	125374832	2	9		6430
chr2	125954579	126197438	19	5		242859
chr2	128538342	128543402	3	2		5060
chr2	129354397	129356799	9	12		2402
chr2	129954374	129960134	8	4		5760
chr2	130262035	130276517	13	29		14482
chr2	130479362	130874329	32	9		394967
chr2	131108215	131995795	58	26		887580
chr2	132994948	133019045	11	19		24097
chr2	133542460	133547260	0	2		4800
chr2	138220072	138228823	1	15		8751
chr2	139883949	139969281	2	4		85332
chr2	141823301	141828388	2	6		5087
chr2	146578285	146594276	16	76		15991
chr2	159434515	159451195	3	2		16680
chr2	167653198	167657754	1	3		4556
chr2	167967295	167991490	0	2		24195
chr2	173105151	173427766	0	7		322615
chr2	175472858	175481039	0	2		8181
chr2	180117715	180138797	12	83		21082
chr2	184303643	184311949	5	9		8306
chr2	184802770	184849278	9	13		46508
chr2	184965298	184973210	9	30		7912
chr2	189272744	189292595	7	67		19851
chr2	193229296	193277486	1	3		48190
chr2	194628082	194665120	3	3		37038
chr2	195022515	195034089	4	2		11574
chr2	202994667	203041921	12	85		47254
chr2	205051704	205056969	7	5		5265
chr2	208058871	208068041	15	10		9170
chr2	208645194	208653884	1	5		8690
chr2	208945832	208957048	5	4		11216
chr2	218355365	218405194	0	2		49829
chr2	221793857	221798933	0	3		5076
chr2	223340184	223346147	0	2		5963
chr2	223686505	223686902	0	2		397
chr2	226662600	226678094	6	27		15494
chr2	230021174	230035887	1	8		14713
chr2	231378031	231381621	0	2		3590
chr2	231991075	232002029	0	2		10954
chr2	232951005	232982389	7	6		31384
chr2	234277769	234304972	3	7		27203
chr2	234315343	234327002	7	2		11659
chr2	234602821	234620629	6	16		17808
chr2	234969798	235007532	0	2		37734
chr2	235226547	235235347	7	3		8800
chr2	238379569	238439925	0	2		60356
chr2	242564139	242738129	63	3		173990
chr20	1498334	1547078	37	63		48744
chr20	4394049	4399956	5	4		5907
chr20	7570826	7598359	0	2		27533
chr20	12410202	12419328	2	2		9126
chr20	14676567	14781521	29	6		104954
chr20	15255955	15270241	12	41		14286
chr20	16512654	16535606	9	11		22952
chr20	16610218	16618759	0	8		8541
chr20	17245511	17484014	3	2		238503
chr20	23113015	23122394	9	10		9379
chr20	28034013	28119554	11	8		85541
chr20	37361889	37367123	0	4		5234
chr20	40686912	40712633	7	23		25721
chr20	48543738	48585575	0	3		41837
chr20	50117317	50132450	2	8		15133
chr20	52081215	52099050	15	19		17835
chr20	52688222	52692217	0	2		3995
chr20	52924924	52925517	0	2		593
chr20	58831788	58843206	6	11		11418
chr20	62384265	62426597	15	12		42332
chr21	9758742	10039978	56	3		281236
chr21	10061090	10197783	38	2		136693
chr21	13347760	14032356	48	38		684596
chr21	16006832	16013239	1	2		6407
chr21	17964194	17969195	2	2		5001
chr21	20151492	20252726	6	3		101234
chr21	20722508	20757493	15	4		34985
chr21	22109326	22123033	6	5		13707
chr21	22225882	22240786	2	2		14904
chr21	22568394	22586529	11	6		18135
chr21	23096588	23163252	9	7		66664
chr21	23318329	23382917	15	27		64588
chr21	23409137	23562666	4	4		153529
chr21	23770555	23807138	2	12		36583
chr21	24313203	24348652	1	2		35449
chr21	24519644	24523369	0	3		3725
chr21	26938069	26948383	2	6		10314
chr21	27121943	27125944	7	6		4001
chr21	27373241	27382646	2	11		9405
chr21	30559173	30572450	6	13		13277
chr21	43646685	43667051	14	6		20366
chr21	44873718	44939025	3	2		65307
chr21	46798483	46879204	2	3		80721
chr22	14432528	15063416	57	41		630888
chr22	17052885	17386984	53	6		334099
chr22	19713282	20175355	42	35		462073
chr22	20645089	20903987	53	2		258898
chr22	21062213	21130255	60	6		68042
chr22	21357423	21415622	54	36		58199
chr22	22248977	22309219	9	8		60242
chr22	22613016	22731529	59	116		118513
chr22	23957999	24338103	71	44		380104
chr22	34805628	34831204	4	2		25576
chr22	34902199	34903891	6	3		1692
chr22	34944256	35043477	4	4		99221
chr22	35116912	35343973	12	4		227061
chr22	37681412	37729258	13	39		47846
chr22	41214847	41296643	15	38		81796
chr22	45686715	45735781	0	7		49066
chr22	46996823	47008027	0	2		11204
chr22	47738524	47745324	1	2		6800
chr3	573181	578736	1	2		5555
chr3	960730	979484	5	24		18754
chr3	1009997	1015021	9	12		5024
chr3	1747109	1757524	6	5		10415
chr3	1886748	1901105	12	17		14357
chr3	1911873	1921217	5	20		9344
chr3	2351679	2640743	13	3		289064
chr3	3966152	3988890	1	8		22738
chr3	4041586	4210715	39	14		169129
chr3	5394894	5436007	2	3		41113
chr3	6188499	6217942	17	14		29443
chr3	6270680	6272642	1	4		1962
chr3	8081489	8092950	0	2		11461
chr3	11451728	11466305	0	12		14577
chr3	14361969	14366124	0	12		4155
chr3	25825784	25835192	3	17		9408
chr3	26409128	26414347	8	2		5219
chr3	30042734	30046449	2	2		3715
chr3	30970593	30973753	4	10		3160
chr3	36403869	36428243	0	2		24374
chr3	37957112	37962146	11	11		5034
chr3	41755151	41763496	4	10		8345
chr3	41889192	42190573	8	3		301381
chr3	46764179	46848008	20	61		83829
chr3	53003415	53014319	15	2		10904
chr3	54981021	54983131	0	4		2110
chr3	60810440	60818779	8	2		8339
chr3	62642302	62669953	8	4		27651
chr3	62685389	62690948	9	3		5559
chr3	63103273	63110809	6	3		7536
chr3	65163493	65185492	23	10		21999
chr3	65964794	65968144	0	3		3350
chr3	68803535	68832041	19	76		28506
chr3	69496566	69596637	0	4		100071
chr3	75201880	75223429	0	2		21549
chr3	76159136	76180684	7	24		21548
chr3	80484521	80520276	2	3		35755
chr3	84291054	84865949	10	4		574895
chr3	88015000	88036432	0	2		21432
chr3	89477282	89503178	11	7		25896
chr3	97175756	97193727	2	15		17971
chr3	97790348	97801614	2	6		11266
chr3	100427148	100434073	6	18		6925
chr3	105075962	105084831	1	3		8869
chr3	111745821	111771450	1	4		25629
chr3	116143282	116143634	11	3		352
chr3	116958912	117290340	2	2		331428
chr3	127188736	127205022	10	69		16286
chr3	131245549	131294045	16	57		48496
chr3	134497462	134507879	5	24		10417
chr3	136325315	136327533	3	4		2218
chr3	137426678	137440023	0	3		13345
chr3	138509958	138525910	6	15		15952
chr3	140627305	140647564	0	3		20259
chr3	145584489	145594851	0	2		10362
chr3	145765733	145770405	9	9		4672
chr3	150445393	150454921	14	19		9528
chr3	153007665	153013003	6	2		5338
chr3	156664074	156665161	1	7		1087
chr3	159512791	159515987	0	5		3196
chr3	163620294	163625399	13	9		5105
chr3	163995351	164109297	28	168		113946
chr3	166677935	166696810	0	2		18875
chr3	166748772	166791562	12	48		42790
chr3	174686959	174708061	7	20		21102
chr3	176212952	176220514	1	2		7562
chr3	177282366	177348419	1	2		66053
chr3	177370753	177437695	19	13		66942
chr3	178076356	178092984	1	3		16628
chr3	178176283	178191496	3	3		15213
chr3	190842972	190853708	24	61		10736
chr3	194078759	194094008	3	9		15249
chr3	194360596	194365597	17	85		5001
chr3	195873269	195921197	7	6		47928
chr3	196868323	196987753	42	95		119430
chr3	198690545	198700602	10	2		10057
chr3	198788676	198799512	13	31		10836
chr3	199329613	199380515	24	5		50902
chr4	2281	94407	26	21		92126
chr4	3847588	4227530	21	8		379942
chr4	5461093	5464426	4	3		3333
chr4	5820568	5842169	4	8		21601
chr4	8775443	9153234	56	76		377791
chr4	9823258	9847534	21	155		24276
chr4	9999220	10009766	23	35		10546
chr4	11969034	12000108	18	13		31074
chr4	15067696	15073717	1	3		6021
chr4	15368778	15385279	6	10		16501
chr4	16637046	16648932	3	2		11886
chr4	19596084	19610227	2	3		14143
chr4	20164818	20173040	8	9		8222
chr4	20691649	20694440	2	2		2791
chr4	20981101	20995256	13	49		14155
chr4	21060042	21076495	1	3		16453
chr4	21127143	21189533	1	3		62390
chr4	33055531	33065475	6	26		9944
chr4	34441205	34520132	24	151		78927
chr4	45473756	45517879	0	3		44123
chr4	48788543	49004611	51	4		216068
chr4	49197923	49353369	28	7		155446
chr4	54914242	54915112	0	4		870
chr4	57237940	57239788	6	15		1848
chr4	58332338	58338274	2	3		5936
chr4	60107171	60546049	3	3		438878
chr4	63823873	63842918	8	2		19045
chr4	64373473	64400638	22	9		27165
chr4	65502562	65522613	3	13		20051
chr4	67343717	67361170	1	4		17453
chr4	69016736	69378740	26	82		362004
chr4	69702597	69758356	5	26		55759
chr4	70149044	70306140	31	140		157096
chr4	70993795	71115376	8	6		121581
chr4	73597239	73646060	5	10		48821
chr4	75292564	75304510	3	12		11946
chr4	77383573	77404168	1	36		20595
chr4	78001384	78010550	11	4		9166
chr4	83856392	83860850	6	29		4458
chr4	85273505	85285665	2	4		12160
chr4	86460302	86543139	0	2		82837
chr4	87194086	87219245	8	46		25159
chr4	88413194	88447436	2	7		34242
chr4	88989841	88992378	0	8		2537
chr4	92105231	92118093	5	2		12862
chr4	92935135	93339145	4	7		404010
chr4	93965534	94023043	0	2		57509
chr4	99679508	99740368	0	2		60860
chr4	102300380	102307173	1	3		6793
chr4	104414900	104468854	15	53		53954
chr4	106570903	106595646	0	2		24743
chr4	111223436	111224455	0	6		1019
chr4	112515075	112529622	8	46		14547
chr4	112896237	112900044	2	9		3807
chr4	115361981	115412093	23	77		50112
chr4	116385169	116400004	17	39		14835
chr4	117787360	117796867	2	2		9507
chr4	118600739	118615649	0	5		14910
chr4	120828716	120833744	1	2		5028
chr4	121741908	121766911	5	3		25003
chr4	122501423	122504765	8	68		3342
chr4	122553782	122631696	1	3		77914
chr4	125492906	125686381	2	3		193475
chr4	133146375	133168731	4	2		22356
chr4	133653173	133872202	3	2		219029
chr4	136037493	136055844	5	3		18351
chr4	138308997	138314571	10	28		5574
chr4	144013389	144020546	7	5		7157
chr4	144934799	145240762	45	59		305963
chr4	145915553	145936259	0	3		20706
chr4	152074399	152103760	23	51		29361
chr4	153008843	153014150	9	29		5307
chr4	156781361	156821486	5	42		40125
chr4	157098371	157112605	6	4		14234
chr4	158838095	158862876	1	16		24781
chr4	158946478	158964042	4	36		17564
chr4	161286290	161286595	25	4		305
chr4	161586073	161722600	2	4		136527
chr4	162000219	162002980	4	5		2761
chr4	163490575	163497907	4	2		7332
chr4	165024448	165033097	3	2		8649
chr4	165991241	166054883	2	2		63642
chr4	166080836	166112936	7	18		32100
chr4	168532149	168545908	1	5		13759
chr4	169051833	169080681	21	11		28848
chr4	172611459	172618528	17	25		7069
chr4	173225723	173234084	14	70		8361
chr4	178833525	178854734	11	8		21209
chr4	179119914	179133352	4	24		13438
chr4	181367402	181375319	7	25		7917
chr4	185418270	185465621	1	2		47351
chr4	188444887	188482045	2	3		37158
chr4	189380023	189428915	25	2		48892
chr4	189658529	189698357	19	2		39828
chr4	190087288	190688583	67	21		601295
chr5	729449	928018	65	107		198569
chr5	5729447	5733901	6	3		4454
chr5	8268104	8272941	1	3		4837
chr5	9954952	9979687	9	17		24735
chr5	10085335	10111633	1	2		26298
chr5	12731538	12816390	3	13		84852
chr5	12853889	13068324	9	19		214435
chr5	13415776	13435543	2	10		19767
chr5	13851819	14235550	4	3		383731
chr5	15769127	15783060	10	53		13933
chr5	17494627	17739972	57	37		245345
chr5	18632959	18702579	4	5		69620
chr5	20472653	20484566	7	17		11913
chr5	24814133	24817585	2	2		3452
chr5	25363793	25367678	0	7		3885
chr5	29547869	29752409	7	5		204540
chr5	45216324	45256093	2	7		39769
chr5	45413035	46425030	52	23		1011995
chr5	49468588	49660115	9	9		191527
chr5	57988343	57995711	5	93		7368
chr5	58074561	58075894	0	2		1333
chr5	58645225	58656197	0	2		10972
chr5	60590986	60592094	0	2		1108
chr5	62359008	62369045	0	2		10037
chr5	62596818	62608506	0	3		11688
chr5	70290651	70427009	44	16		136358
chr5	99282760	99298297	2	2		15537
chr5	100804098	101513480	15	11		709382
chr5	101559228	101592010	0	5		32782
chr5	104230541	104413252	9	5		182711
chr5	104537753	104559587	6	3		21834
chr5	106086767	106261016	7	3		174249
chr5	106708748	106730372	0	5		21624
chr5	110926852	110945300	8	35		18448
chr5	112984499	113008520	3	3		24021
chr5	115611526	115658789	11	13		47263
chr5	116289365	116308504	0	3		19139
chr5	117416321	117416984	10	18		663
chr5	117806840	117837231	3	8		30391
chr5	119035954	119047875	3	2		11921
chr5	120324392	120445278	6	2		120886
chr5	123569980	123581652	1	4		11672
chr5	136055692	136056065	0	5		373
chr5	138094667	138101564	0	2		6897
[truncated: 301 more rows]

## Sheet: DGV_cnvs_in_Rwanda
Chr	Start	Stop	Reference	Platform
[truncated: 13,773 more rows]

[truncated: 4 more sheets: GENES_CP_MAP, GENES_SWISS_MAP, GENES_RWANDA_MAP, Pop_spec_genes]
